# Supplementary material for: Methane Reduction Potential of Brown Seaweeds and Their Influence on Nutrient Degradation and Microbiota Composition in a Rumen Simulation Technique
Source: Front Microbiol. 2022 Jun 28;13:889618. doi: 10.3389/fmicb.2022.889618 (PMC9273974; doi:10.3389/fmicb.2022.889618)
Supplement: Supplementary file 3 [file Table_1.XLSX]

## Sheet: Table S1
Heavy metals and minerals analyzed in seaweeds (mg/kg)
	A. nodosum	F. vesiculosus
Al	2077.9	75.9
Cr	6.5	0.8
Mn	100.7	78.3
Fe	2980.8	141.1
Co	3.2	1.3
Ni	6.1	5.3
Cu	6.3	1.1
Zn	24.7	8.9
As	49	48.9
iAs	0.7	<0.1
I	1400	110
Se	0.65	0.09
Mo	1.52	0.28
Cd	1.69	5.56
Sn	0.12	0.03
Hg	0.04	0.01
Pb	0.21	0.07
Na	23980	36600
Mg	6930	7900
P	700	570
K	15780	30230
Ca	53200	17300

## Sheet: Table S2
Comparison of microbial alpha diversity metrics between sample types and samling days
Domain	Metric	KW	Group1	Group2	p	q
Archaea	faith_pd	2.47e-07	FR_d13	RF_d0	7.23e-05	0.000675051
Archaea	faith_pd	2.47e-07	FR_d13	E_d7	0.340182	0.414135
Archaea	faith_pd	2.47e-07	FR_d13	E_d13	0.0916886	0.13512
Archaea	faith_pd	2.47e-07	FR_d13	SAM_d13	0.951038	0.951038
Archaea	faith_pd	2.47e-07	FR_d13	RSP_d0	0.00105286	0.00368501
Archaea	faith_pd	2.47e-07	FR_d13	FL_d13	0.000171338	0.00114103
Archaea	faith_pd	2.47e-07	FR_d13	FL_d7	0.0423141	0.0789863
Archaea	faith_pd	2.47e-07	RF_d0	E_d7	1.72e-05	0.000481421
Archaea	faith_pd	2.47e-07	RF_d0	E_d13	0.0101697	0.0258865
Archaea	faith_pd	2.47e-07	RF_d0	SAM_d13	0.000203756	0.00114103
Archaea	faith_pd	2.47e-07	RF_d0	RSP_d0	0.849087	0.880534
Archaea	faith_pd	2.47e-07	RF_d0	FL_d13	0.224753	0.286049
Archaea	faith_pd	2.47e-07	RF_d0	FL_d7	0.0190324	0.044409
Archaea	faith_pd	2.47e-07	E_d7	E_d13	0.022218	0.0478541
Archaea	faith_pd	2.47e-07	E_d7	SAM_d13	0.439616	0.49237
Archaea	faith_pd	2.47e-07	E_d7	RSP_d0	0.000270123	0.00126058
Archaea	faith_pd	2.47e-07	E_d7	FL_d13	4.49e-05	0.000629238
Archaea	faith_pd	2.47e-07	E_d7	FL_d7	0.00975449	0.0258865
Archaea	faith_pd	2.47e-07	E_d13	SAM_d13	0.130082	0.17952
Archaea	faith_pd	2.47e-07	E_d13	RSP_d0	0.0367138	0.0734276
Archaea	faith_pd	2.47e-07	E_d13	FL_d13	0.0728379	0.113303
Archaea	faith_pd	2.47e-07	E_d13	FL_d7	0.765862	0.824774
Archaea	faith_pd	2.47e-07	SAM_d13	RSP_d0	0.00182489	0.00567745
Archaea	faith_pd	2.47e-07	SAM_d13	FL_d13	0.000940912	0.00368501
Archaea	faith_pd	2.47e-07	SAM_d13	FL_d7	0.0700525	0.113303
Archaea	faith_pd	2.47e-07	RSP_d0	FL_d13	0.384161	0.448188
Archaea	faith_pd	2.47e-07	RSP_d0	FL_d7	0.0592111	0.103619
Archaea	faith_pd	2.47e-07	FL_d13	FL_d7	0.13464	0.17952
Archaea	shannon_entropy	9.74e-09	FR_d13	RF_d0	0.870089	0.912189
Archaea	shannon_entropy	9.74e-09	FR_d13	E_d7	4.91e-06	4.59e-05
Archaea	shannon_entropy	9.74e-09	FR_d13	E_d13	0.879611	0.912189
Archaea	shannon_entropy	9.74e-09	FR_d13	SAM_d13	0.0826204	0.177952
Archaea	shannon_entropy	9.74e-09	FR_d13	RSP_d0	0.246743	0.363621
Archaea	shannon_entropy	9.74e-09	FR_d13	FL_d13	0.141671	0.264114
Archaea	shannon_entropy	9.74e-09	FR_d13	FL_d7	0.00320478	0.00997043
Archaea	shannon_entropy	9.74e-09	RF_d0	E_d7	0.00167707	0.00586973
Archaea	shannon_entropy	9.74e-09	RF_d0	E_d13	0.802148	0.912189
Archaea	shannon_entropy	9.74e-09	RF_d0	SAM_d13	0.324695	0.454573
Archaea	shannon_entropy	9.74e-09	RF_d0	RSP_d0	0.411258	0.531438
Archaea	shannon_entropy	9.74e-09	RF_d0	FL_d13	0.417559	0.531438
Archaea	shannon_entropy	9.74e-09	RF_d0	FL_d7	0.0374406	0.0873614
Archaea	shannon_entropy	9.74e-09	E_d7	E_d13	0.000130658	0.000609737
Archaea	shannon_entropy	9.74e-09	E_d7	SAM_d13	4.77e-08	1.34e-06
Archaea	shannon_entropy	9.74e-09	E_d7	RSP_d0	0.000158564	0.000634256
Archaea	shannon_entropy	9.74e-09	E_d7	FL_d13	1.7e-07	2.38e-06
Archaea	shannon_entropy	9.74e-09	E_d7	FL_d7	0.160355	0.264114
Archaea	shannon_entropy	9.74e-09	E_d13	SAM_d13	0.102193	0.204386
Archaea	shannon_entropy	9.74e-09	E_d13	RSP_d0	0.238583	0.363621
Archaea	shannon_entropy	9.74e-09	E_d13	FL_d13	0.160355	0.264114
Archaea	shannon_entropy	9.74e-09	E_d13	FL_d7	0.0154636	0.0393618
Archaea	shannon_entropy	9.74e-09	SAM_d13	RSP_d0	0.945595	0.945595
Archaea	shannon_entropy	9.74e-09	SAM_d13	FL_d13	0.817754	0.912189
Archaea	shannon_entropy	9.74e-09	SAM_d13	FL_d7	5e-05	0.000349966
Archaea	shannon_entropy	9.74e-09	RSP_d0	FL_d13	0.822143	0.912189
Archaea	shannon_entropy	9.74e-09	RSP_d0	FL_d7	0.00475008	0.0133002
Archaea	shannon_entropy	9.74e-09	FL_d13	FL_d7	0.000130658	0.000609737
Bacteria	faith_pd	1.27e-20	FR_d13	RF_d0	3.64e-08	2.04e-07
Bacteria	faith_pd	1.27e-20	FR_d13	E_d7	9.93e-11	1.39e-09
Bacteria	faith_pd	1.27e-20	FR_d13	SAM_d13	0.730828	0.757896
Bacteria	faith_pd	1.27e-20	FR_d13	E_d13	1.58e-09	1.47e-08
Bacteria	faith_pd	1.27e-20	FR_d13	RSP_d0	0.0032083	0.00816658
Bacteria	faith_pd	1.27e-20	FR_d13	FL_d13	1.74e-12	4.88e-11
Bacteria	faith_pd	1.27e-20	FR_d13	FL_d7	4.99e-08	2.33e-07
Bacteria	faith_pd	1.27e-20	RF_d0	E_d7	0.395274	0.503076
Bacteria	faith_pd	1.27e-20	RF_d0	SAM_d13	9.87e-07	3.07e-06
Bacteria	faith_pd	1.27e-20	RF_d0	E_d13	0.289506	0.451629
Bacteria	faith_pd	1.27e-20	RF_d0	RSP_d0	0.116453	0.248847
Bacteria	faith_pd	1.27e-20	RF_d0	FL_d13	0.703311	0.757412
Bacteria	faith_pd	1.27e-20	RF_d0	FL_d7	0.128169	0.248847
Bacteria	faith_pd	1.27e-20	E_d7	SAM_d13	8.8e-08	3.52e-07
Bacteria	faith_pd	1.27e-20	E_d7	E_d13	0.776853	0.776853
Bacteria	faith_pd	1.27e-20	E_d7	RSP_d0	0.290333	0.451629
Bacteria	faith_pd	1.27e-20	E_d7	FL_d13	0.542519	0.64528
Bacteria	faith_pd	1.27e-20	E_d7	FL_d7	0.374537	0.503076
Bacteria	faith_pd	1.27e-20	SAM_d13	E_d13	5.81e-07	2.03e-06
Bacteria	faith_pd	1.27e-20	SAM_d13	RSP_d0	0.00996231	0.0232454
Bacteria	faith_pd	1.27e-20	SAM_d13	FL_d13	3.87e-09	2.71e-08
Bacteria	faith_pd	1.27e-20	SAM_d13	FL_d7	8.12e-06	2.27e-05
Bacteria	faith_pd	1.27e-20	E_d13	RSP_d0	0.391369	0.503076
Bacteria	faith_pd	1.27e-20	E_d13	FL_d13	0.378207	0.503076
Bacteria	faith_pd	1.27e-20	E_d13	FL_d7	0.553097	0.64528
Bacteria	faith_pd	1.27e-20	RSP_d0	FL_d13	0.142198	0.248847
Bacteria	faith_pd	1.27e-20	RSP_d0	FL_d7	0.64975	0.72772
Bacteria	faith_pd	1.27e-20	FL_d13	FL_d7	0.137396	0.248847
Bacteria	shannon_entropy	8.8e-23	FR_d13	RF_d0	4.9e-12	1.37e-10
Bacteria	shannon_entropy	8.8e-23	FR_d13	E_d7	8.66e-10	6.06e-09
Bacteria	shannon_entropy	8.8e-23	FR_d13	SAM_d13	0.260665	0.347554
Bacteria	shannon_entropy	8.8e-23	FR_d13	E_d13	1.5e-08	6.02e-08
Bacteria	shannon_entropy	8.8e-23	FR_d13	RSP_d0	7.86e-10	6.06e-09
Bacteria	shannon_entropy	8.8e-23	FR_d13	FL_d13	7.49e-11	1.05e-09
Bacteria	shannon_entropy	8.8e-23	FR_d13	FL_d7	1.09e-08	6.02e-08
Bacteria	shannon_entropy	8.8e-23	RF_d0	E_d7	0.0175868	0.0292589
Bacteria	shannon_entropy	8.8e-23	RF_d0	SAM_d13	1.34e-08	6.02e-08
Bacteria	shannon_entropy	8.8e-23	RF_d0	E_d13	0.00926753	0.0185351
Bacteria	shannon_entropy	8.8e-23	RF_d0	RSP_d0	0.980165	0.980165
Bacteria	shannon_entropy	8.8e-23	RF_d0	FL_d13	0.0417731	0.0615604
Bacteria	shannon_entropy	8.8e-23	RF_d0	FL_d7	0.00806548	0.0173718
Bacteria	shannon_entropy	8.8e-23	E_d7	SAM_d13	1.22e-05	3.41e-05
Bacteria	shannon_entropy	8.8e-23	E_d7	E_d13	0.746742	0.804183
Bacteria	shannon_entropy	8.8e-23	E_d7	RSP_d0	0.0305732	0.0475583
Bacteria	shannon_entropy	8.8e-23	E_d7	FL_d13	0.673015	0.785184
Bacteria	shannon_entropy	8.8e-23	E_d7	FL_d7	0.715905	0.801813
Bacteria	shannon_entropy	8.8e-23	SAM_d13	E_d13	6.47e-05	0.000150865
Bacteria	shannon_entropy	8.8e-23	SAM_d13	RSP_d0	2.83e-07	9.9e-07
Bacteria	shannon_entropy	8.8e-23	SAM_d13	FL_d13	2.14e-06	6.65e-06
Bacteria	shannon_entropy	8.8e-23	SAM_d13	FL_d7	6.06e-05	0.000150865
Bacteria	shannon_entropy	8.8e-23	E_d13	RSP_d0	0.0177643	0.0292589
Bacteria	shannon_entropy	8.8e-23	E_d13	FL_d13	0.461985	0.562417
Bacteria	shannon_entropy	8.8e-23	E_d13	FL_d7	0.971041	0.980165
Bacteria	shannon_entropy	8.8e-23	RSP_d0	FL_d13	0.0627628	0.087868
Bacteria	shannon_entropy	8.8e-23	RSP_d0	FL_d7	0.0159599	0.0292589
Bacteria	shannon_entropy	8.8e-23	FL_d13	FL_d7	0.434653	0.553194

## Sheet: Table S3
Comparison of microbial genera relative abundances between sample types and samling days
Domain	Feature	KW	Group1	Group2	p	q
Archaea	Methanomicrobium	2.86e-13	RF_d0	SAM_d13	3.1e-09	8.68e-08
Archaea	Methanomicrobium	2.86e-13	RF_d0	FL_d13	4.74e-07	3.32e-06
Archaea	Methanomicrobium	2.86e-13	RF_d0	E_d13	3.61e-07	3.32e-06
Archaea	Methanomicrobium	2.86e-13	RF_d0	RSP_d0	0.898821	0.932111
Archaea	Methanomicrobium	2.86e-13	RF_d0	E_d7	0.00276341	0.00552682
Archaea	Methanomicrobium	2.86e-13	RF_d0	FR_d13	0.000157865	0.000491137
Archaea	Methanomicrobium	2.86e-13	RF_d0	FL_d7	0.0183867	0.0262948
Archaea	Methanomicrobium	2.86e-13	SAM_d13	FL_d13	0.239177	0.291172
Archaea	Methanomicrobium	2.86e-13	SAM_d13	E_d13	0.2679	0.31255
Archaea	Methanomicrobium	2.86e-13	SAM_d13	RSP_d0	4.41e-08	6.18e-07
Archaea	Methanomicrobium	2.86e-13	SAM_d13	E_d7	0.000104306	0.000365072
Archaea	Methanomicrobium	2.86e-13	SAM_d13	FR_d13	0.000208109	0.000582704
Archaea	Methanomicrobium	2.86e-13	SAM_d13	FL_d7	2.35e-06	1.1e-05
Archaea	Methanomicrobium	2.86e-13	FL_d13	E_d13	0.944883	0.944883
Archaea	Methanomicrobium	2.86e-13	FL_d13	RSP_d0	2.96e-06	1.18e-05
Archaea	Methanomicrobium	2.86e-13	FL_d13	E_d7	0.00686538	0.0113077
Archaea	Methanomicrobium	2.86e-13	FL_d13	FR_d13	0.018782	0.0262948
Archaea	Methanomicrobium	2.86e-13	FL_d13	FL_d7	0.000394786	0.000921168
Archaea	Methanomicrobium	2.86e-13	E_d13	RSP_d0	2.35e-06	1.1e-05
Archaea	Methanomicrobium	2.86e-13	E_d13	E_d7	0.00556381	0.00973667
Archaea	Methanomicrobium	2.86e-13	E_d13	FR_d13	0.0151131	0.0235092
Archaea	Methanomicrobium	2.86e-13	E_d13	FL_d7	0.000303051	0.000771401
Archaea	Methanomicrobium	2.86e-13	RSP_d0	E_d7	0.00454977	0.0084929
Archaea	Methanomicrobium	2.86e-13	RSP_d0	FR_d13	0.000466337	0.00100442
Archaea	Methanomicrobium	2.86e-13	RSP_d0	FL_d7	0.023423	0.0312307
Archaea	Methanomicrobium	2.86e-13	E_d7	FR_d13	0.440305	0.474175
Archaea	Methanomicrobium	2.86e-13	E_d7	FL_d7	0.400774	0.448867
Archaea	Methanomicrobium	2.86e-13	FR_d13	FL_d7	0.0815254	0.10376
Archaea	Methanobrevibacter	4.29e-09	RF_d0	SAM_d13	0.0137852	0.0257324
Archaea	Methanobrevibacter	4.29e-09	RF_d0	FL_d13	5.63e-07	8.1e-06
Archaea	Methanobrevibacter	4.29e-09	RF_d0	E_d13	7.58e-06	5.31e-05
Archaea	Methanobrevibacter	4.29e-09	RF_d0	RSP_d0	0.665404	0.665404
Archaea	Methanobrevibacter	4.29e-09	RF_d0	E_d7	0.0438762	0.0646597
Archaea	Methanobrevibacter	4.29e-09	RF_d0	FR_d13	0.000834482	0.00233655
Archaea	Methanobrevibacter	4.29e-09	RF_d0	FL_d7	0.00057392	0.00200872
Archaea	Methanobrevibacter	4.29e-09	SAM_d13	FL_d13	0.000777161	0.00233655
Archaea	Methanobrevibacter	4.29e-09	SAM_d13	E_d13	0.0077176	0.0154352
Archaea	Methanobrevibacter	4.29e-09	SAM_d13	RSP_d0	0.00662492	0.0142691
Archaea	Methanobrevibacter	4.29e-09	SAM_d13	E_d7	0.553824	0.596425
Archaea	Methanobrevibacter	4.29e-09	SAM_d13	FR_d13	0.335539	0.391462
Archaea	Methanobrevibacter	4.29e-09	SAM_d13	FL_d7	0.19445	0.236722
Archaea	Methanobrevibacter	4.29e-09	FL_d13	E_d13	0.486039	0.544364
Archaea	Methanobrevibacter	4.29e-09	FL_d13	RSP_d0	5.78e-07	8.1e-06
Archaea	Methanobrevibacter	4.29e-09	FL_d13	E_d7	7.72e-05	0.000432476
Archaea	Methanobrevibacter	4.29e-09	FL_d13	FR_d13	0.00352618	0.00822775
Archaea	Methanobrevibacter	4.29e-09	FL_d13	FL_d7	0.0390862	0.0608008
Archaea	Methanobrevibacter	4.29e-09	E_d13	RSP_d0	6.04e-06	5.31e-05
Archaea	Methanobrevibacter	4.29e-09	E_d13	E_d7	0.00112906	0.00287396
Archaea	Methanobrevibacter	4.29e-09	E_d13	FR_d13	0.0345738	0.0569451
Archaea	Methanobrevibacter	4.29e-09	E_d13	FL_d7	0.171733	0.21857
Archaea	Methanobrevibacter	4.29e-09	RSP_d0	E_d7	0.020727	0.0362723
Archaea	Methanobrevibacter	4.29e-09	RSP_d0	FR_d13	0.000484488	0.00193795
Archaea	Methanobrevibacter	4.29e-09	RSP_d0	FL_d7	0.000322369	0.00150439
Archaea	Methanobrevibacter	4.29e-09	E_d7	FR_d13	0.0996309	0.132841
Archaea	Methanobrevibacter	4.29e-09	E_d7	FL_d7	0.0588161	0.0823425
Archaea	Methanobrevibacter	4.29e-09	FR_d13	FL_d7	0.592486	0.61443
Archaea	Methanomethylophilaceae uncl	4.42e-09	RF_d0	SAM_d13	0.0114997	0.0214661
Archaea	Methanomethylophilaceae uncl	4.42e-09	RF_d0	FL_d13	1.27e-06	1.19e-05
Archaea	Methanomethylophilaceae uncl	4.42e-09	RF_d0	E_d13	7.96e-07	1.11e-05
Archaea	Methanomethylophilaceae uncl	4.42e-09	RF_d0	RSP_d0	0.0171373	0.0299903
Archaea	Methanomethylophilaceae uncl	4.42e-09	RF_d0	E_d7	1.96e-07	5.49e-06
Archaea	Methanomethylophilaceae uncl	4.42e-09	RF_d0	FR_d13	0.00732147	0.0158504
Archaea	Methanomethylophilaceae uncl	4.42e-09	RF_d0	FL_d7	0.00361013	0.00918943
Archaea	Methanomethylophilaceae uncl	4.42e-09	SAM_d13	FL_d13	0.00217822	0.00677669
Archaea	Methanomethylophilaceae uncl	4.42e-09	SAM_d13	E_d13	0.00143708	0.00502977
Archaea	Methanomethylophilaceae uncl	4.42e-09	SAM_d13	RSP_d0	0.620927	0.740542
Archaea	Methanomethylophilaceae uncl	4.42e-09	SAM_d13	E_d7	0.000400366	0.00160147
Archaea	Methanomethylophilaceae uncl	4.42e-09	SAM_d13	FR_d13	0.946148	0.946148
Archaea	Methanomethylophilaceae uncl	4.42e-09	SAM_d13	FL_d7	0.612184	0.740542
Archaea	Methanomethylophilaceae uncl	4.42e-09	FL_d13	E_d13	0.902655	0.936087
Archaea	Methanomethylophilaceae uncl	4.42e-09	FL_d13	RSP_d0	0.112382	0.165615
Archaea	Methanomethylophilaceae uncl	4.42e-09	FL_d13	E_d7	0.63475	0.740542
Archaea	Methanomethylophilaceae uncl	4.42e-09	FL_d13	FR_d13	0.000310403	0.00144855
Archaea	Methanomethylophilaceae uncl	4.42e-09	FL_d13	FL_d7	0.0105327	0.0210653
Archaea	Methanomethylophilaceae uncl	4.42e-09	E_d13	RSP_d0	0.0947869	0.147446
Archaea	Methanomethylophilaceae uncl	4.42e-09	E_d13	E_d7	0.724281	0.811194
Archaea	Methanomethylophilaceae uncl	4.42e-09	E_d13	FR_d13	0.000178471	0.000999439
Archaea	Methanomethylophilaceae uncl	4.42e-09	E_d13	FL_d7	0.00735912	0.0158504
Archaea	Methanomethylophilaceae uncl	4.42e-09	RSP_d0	E_d7	0.0560931	0.0923886
Archaea	Methanomethylophilaceae uncl	4.42e-09	RSP_d0	FR_d13	0.569999	0.740542
Archaea	Methanomethylophilaceae uncl	4.42e-09	RSP_d0	FL_d7	0.880664	0.936087
Archaea	Methanomethylophilaceae uncl	4.42e-09	E_d7	FR_d13	3.25e-05	0.000227699
Archaea	Methanomethylophilaceae uncl	4.42e-09	E_d7	FL_d7	0.00242228	0.00678239
Archaea	Methanomethylophilaceae uncl	4.42e-09	FR_d13	FL_d7	0.513802	0.719323
Archaea	Candidatus Methanomethylophilus	1.77e-10	RF_d0	SAM_d13	0.000676891	0.00189529
Archaea	Candidatus Methanomethylophilus	1.77e-10	RF_d0	FL_d13	0.0141234	0.0263636
Archaea	Candidatus Methanomethylophilus	1.77e-10	RF_d0	E_d13	0.000104537	0.000456864
Archaea	Candidatus Methanomethylophilus	1.77e-10	RF_d0	RSP_d0	0.962058	0.962058
Archaea	Candidatus Methanomethylophilus	1.77e-10	RF_d0	E_d7	1.19e-07	3.34e-06
Archaea	Candidatus Methanomethylophilus	1.77e-10	RF_d0	FR_d13	0.0344096	0.053526
Archaea	Candidatus Methanomethylophilus	1.77e-10	RF_d0	FL_d7	7.32e-06	5.12e-05
Archaea	Candidatus Methanomethylophilus	1.77e-10	SAM_d13	FL_d13	0.21142	0.257381
Archaea	Candidatus Methanomethylophilus	1.77e-10	SAM_d13	E_d13	0.524544	0.543971
Archaea	Candidatus Methanomethylophilus	1.77e-10	SAM_d13	RSP_d0	0.00270565	0.0068871
Archaea	Candidatus Methanomethylophilus	1.77e-10	SAM_d13	E_d7	0.0121347	0.0242694
Archaea	Candidatus Methanomethylophilus	1.77e-10	SAM_d13	FR_d13	0.0277848	0.0486235
Archaea	Candidatus Methanomethylophilus	1.77e-10	SAM_d13	FL_d7	0.151062	0.192261
Archaea	Candidatus Methanomethylophilus	1.77e-10	FL_d13	E_d13	0.0592914	0.0857191
Archaea	Candidatus Methanomethylophilus	1.77e-10	FL_d13	RSP_d0	0.031527	0.0519268
Archaea	Candidatus Methanomethylophilus	1.77e-10	FL_d13	E_d7	0.000171364	0.000599774
Archaea	Candidatus Methanomethylophilus	1.77e-10	FL_d13	FR_d13	0.44886	0.483388
Archaea	Candidatus Methanomethylophilus	1.77e-10	FL_d13	FL_d7	0.00724298	0.0156003
Archaea	Candidatus Methanomethylophilus	1.77e-10	E_d13	RSP_d0	0.0005999	0.00186636
Archaea	Candidatus Methanomethylophilus	1.77e-10	E_d13	E_d7	0.0612279	0.0857191
Archaea	Candidatus Methanomethylophilus	1.77e-10	E_d13	FR_d13	0.00333427	0.00777996
Archaea	Candidatus Methanomethylophilus	1.77e-10	E_d13	FL_d7	0.424039	0.474923
Archaea	Candidatus Methanomethylophilus	1.77e-10	RSP_d0	E_d7	2.56e-06	2.39e-05
Archaea	Candidatus Methanomethylophilus	1.77e-10	RSP_d0	FR_d13	0.0698987	0.0931983
Archaea	Candidatus Methanomethylophilus	1.77e-10	RSP_d0	FL_d7	7.04e-05	0.000394508
Archaea	Candidatus Methanomethylophilus	1.77e-10	E_d7	FR_d13	3.46e-07	4.84e-06
Archaea	Candidatus Methanomethylophilus	1.77e-10	E_d7	FL_d7	0.283535	0.330791
Archaea	Candidatus Methanomethylophilus	1.77e-10	FR_d13	FL_d7	0.000114216	0.000456864
Archaea	Methanimicrococcus	4.05e-15	RF_d0	SAM_d13	1.96e-06	7.84e-06
Archaea	Methanimicrococcus	4.05e-15	RF_d0	FL_d13	2.19e-08	3.06e-07
Archaea	Methanimicrococcus	4.05e-15	RF_d0	E_d13	1.73e-08	3.06e-07
Archaea	Methanimicrococcus	4.05e-15	RF_d0	RSP_d0	0.980676	0.980676
Archaea	Methanimicrococcus	4.05e-15	RF_d0	E_d7	0.018609	0.03065
Archaea	Methanimicrococcus	4.05e-15	RF_d0	FR_d13	2.75e-06	9.63e-06
Archaea	Methanimicrococcus	4.05e-15	RF_d0	FL_d7	0.0497678	0.0696749
Archaea	Methanimicrococcus	4.05e-15	SAM_d13	FL_d13	0.267089	0.311604
Archaea	Methanimicrococcus	4.05e-15	SAM_d13	E_d13	0.244839	0.298065
Archaea	Methanimicrococcus	4.05e-15	SAM_d13	RSP_d0	2.16e-05	5.5e-05
Archaea	Methanimicrococcus	4.05e-15	SAM_d13	E_d7	0.00147044	0.00274482
Archaea	Methanimicrococcus	4.05e-15	SAM_d13	FR_d13	0.524357	0.58728
Archaea	Methanimicrococcus	4.05e-15	SAM_d13	FL_d7	0.000217201	0.000467818
Archaea	Methanimicrococcus	4.05e-15	FL_d13	E_d13	0.957585	0.980676
Archaea	Methanimicrococcus	4.05e-15	FL_d13	RSP_d0	5.69e-07	3.98e-06
Archaea	Methanimicrococcus	4.05e-15	FL_d13	E_d7	1.78e-05	5e-05
Archaea	Methanimicrococcus	4.05e-15	FL_d13	FR_d13	0.0550958	0.073461
Archaea	Methanimicrococcus	4.05e-15	FL_d13	FL_d7	1.53e-06	7.12e-06
Archaea	Methanimicrococcus	4.05e-15	E_d13	RSP_d0	4.71e-07	3.98e-06
Archaea	Methanimicrococcus	4.05e-15	E_d13	E_d7	1.4e-05	4.36e-05
Archaea	Methanimicrococcus	4.05e-15	E_d13	FR_d13	0.047756	0.0696749
Archaea	Methanimicrococcus	4.05e-15	E_d13	FL_d7	1.17e-06	6.54e-06
Archaea	Methanimicrococcus	4.05e-15	RSP_d0	E_d7	0.036904	0.0574063
Archaea	Methanimicrococcus	4.05e-15	RSP_d0	FR_d13	3.83e-05	8.93e-05
Archaea	Methanimicrococcus	4.05e-15	RSP_d0	FL_d7	0.0827162	0.105275
Archaea	Methanimicrococcus	4.05e-15	E_d7	FR_d13	0.00239875	0.00419781
Archaea	Methanimicrococcus	4.05e-15	E_d7	FL_d7	0.604691	0.651206
Archaea	Methanimicrococcus	4.05e-15	FR_d13	FL_d7	0.000279517	0.000559034
Archaea	Methanomethylophilaceae	1.79e-14	RF_d0	SAM_d13	0.0752736	0.101336
Archaea	Methanomethylophilaceae	1.79e-14	RF_d0	FL_d13	5.52e-05	0.000140414
Archaea	Methanomethylophilaceae	1.79e-14	RF_d0	E_d13	6.7e-06	2.68e-05
Archaea	Methanomethylophilaceae	1.79e-14	RF_d0	RSP_d0	0.761438	0.761438
Archaea	Methanomethylophilaceae	1.79e-14	RF_d0	E_d7	7.71e-08	2.16e-06
Archaea	Methanomethylophilaceae	1.79e-14	RF_d0	FR_d13	0.0179285	0.0278888
Archaea	Methanomethylophilaceae	1.79e-14	RF_d0	FL_d7	3.53e-07	3.3e-06
Archaea	Methanomethylophilaceae	1.79e-14	SAM_d13	FL_d13	0.00286832	0.00535419
Archaea	Methanomethylophilaceae	1.79e-14	SAM_d13	E_d13	0.00031373	0.000675727
Archaea	Methanomethylophilaceae	1.79e-14	SAM_d13	RSP_d0	0.0510721	0.0752642
Archaea	Methanomethylophilaceae	1.79e-14	SAM_d13	E_d7	1.98e-06	9.22e-06
Archaea	Methanomethylophilaceae	1.79e-14	SAM_d13	FR_d13	0.52842	0.574886
Archaea	Methanomethylophilaceae	1.79e-14	SAM_d13	FL_d7	1.17e-05	3.27e-05
Archaea	Methanomethylophilaceae	1.79e-14	FL_d13	E_d13	0.533822	0.574886
Archaea	Methanomethylophilaceae	1.79e-14	FL_d13	RSP_d0	7e-05	0.000163248
Archaea	Methanomethylophilaceae	1.79e-14	FL_d13	E_d7	0.076002	0.101336
Archaea	Methanomethylophilaceae	1.79e-14	FL_d13	FR_d13	0.00491841	0.00860721
Archaea	Methanomethylophilaceae	1.79e-14	FL_d13	FL_d7	0.160878	0.204754
Archaea	Methanomethylophilaceae	1.79e-14	E_d13	RSP_d0	1.09e-05	3.27e-05
Archaea	Methanomethylophilaceae	1.79e-14	E_d13	E_d7	0.249244	0.303427
Archaea	Methanomethylophilaceae	1.79e-14	E_d13	FR_d13	0.000414362	0.000828725
Archaea	Methanomethylophilaceae	1.79e-14	E_d13	FL_d7	0.435424	0.507995
Archaea	Methanomethylophilaceae	1.79e-14	RSP_d0	E_d7	2.2e-07	3.08e-06
Archaea	Methanomethylophilaceae	1.79e-14	RSP_d0	FR_d13	0.0135658	0.0223436
Archaea	Methanomethylophilaceae	1.79e-14	RSP_d0	FL_d7	8.27e-07	5.79e-06
Archaea	Methanomethylophilaceae	1.79e-14	E_d7	FR_d13	1.17e-06	6.53e-06
Archaea	Methanomethylophilaceae	1.79e-14	E_d7	FL_d7	0.70971	0.735996
Archaea	Methanomethylophilaceae	1.79e-14	FR_d13	FL_d7	9.36e-06	3.27e-05
Bacteria	Lactobacillus	4.71e-17	RF_d0	SAM_d13	6.22e-08	5.81e-07
Bacteria	Lactobacillus	4.71e-17	RF_d0	FL_d13	0.000124088	0.000347446
Bacteria	Lactobacillus	4.71e-17	RF_d0	E_d13	0.00911663	0.0182333
Bacteria	Lactobacillus	4.71e-17	RF_d0	RSP_d0	0.983706	0.988385
Bacteria	Lactobacillus	4.71e-17	RF_d0	E_d7	0.016042	0.0280736
Bacteria	Lactobacillus	4.71e-17	RF_d0	FR_d13	1.86e-10	5.2e-09
Bacteria	Lactobacillus	4.71e-17	RF_d0	FL_d7	0.0155648	0.0280736
Bacteria	Lactobacillus	4.71e-17	SAM_d13	FL_d13	0.0435682	0.0609954
Bacteria	Lactobacillus	4.71e-17	SAM_d13	E_d13	0.000276119	0.000702848
Bacteria	Lactobacillus	4.71e-17	SAM_d13	RSP_d0	1.3e-06	5.18e-06
Bacteria	Lactobacillus	4.71e-17	SAM_d13	E_d7	7.06e-05	0.000233449
Bacteria	Lactobacillus	4.71e-17	SAM_d13	FR_d13	0.43685	0.509658
Bacteria	Lactobacillus	4.71e-17	SAM_d13	FL_d7	7.5e-05	0.000233449
Bacteria	Lactobacillus	4.71e-17	FL_d13	E_d13	0.110009	0.133925
Bacteria	Lactobacillus	4.71e-17	FL_d13	RSP_d0	0.00060233	0.00140544
Bacteria	Lactobacillus	4.71e-17	FL_d13	E_d7	0.0568094	0.074714
Bacteria	Lactobacillus	4.71e-17	FL_d13	FR_d13	0.00217247	0.00467916
Bacteria	Lactobacillus	4.71e-17	FL_d13	FL_d7	0.0587038	0.074714
Bacteria	Lactobacillus	4.71e-17	E_d13	RSP_d0	0.0201613	0.0332069
Bacteria	Lactobacillus	4.71e-17	E_d13	E_d7	0.774676	0.846142
Bacteria	Lactobacillus	4.71e-17	E_d13	FR_d13	9.06e-07	4.23e-06
Bacteria	Lactobacillus	4.71e-17	E_d13	FL_d7	0.785703	0.846142
Bacteria	Lactobacillus	4.71e-17	RSP_d0	E_d7	0.0323242	0.0476357
Bacteria	Lactobacillus	4.71e-17	RSP_d0	FR_d13	1.93e-08	2.71e-07
Bacteria	Lactobacillus	4.71e-17	RSP_d0	FL_d7	0.031534	0.0476357
Bacteria	Lactobacillus	4.71e-17	E_d7	FR_d13	9.99e-08	6.13e-07
Bacteria	Lactobacillus	4.71e-17	E_d7	FL_d7	0.988385	0.988385
Bacteria	Lactobacillus	4.71e-17	FR_d13	FL_d7	1.09e-07	6.13e-07
Bacteria	Pseudoscardovia	2.14e-23	RF_d0	SAM_d13	6.08e-09	3.4e-08
Bacteria	Pseudoscardovia	2.14e-23	RF_d0	FL_d13	0.0616587	0.0908655
Bacteria	Pseudoscardovia	2.14e-23	RF_d0	E_d13	0.00249238	0.00536821
Bacteria	Pseudoscardovia	2.14e-23	RF_d0	RSP_d0	0.910919	0.910919
Bacteria	Pseudoscardovia	2.14e-23	RF_d0	E_d7	0.00727983	0.013589
Bacteria	Pseudoscardovia	2.14e-23	RF_d0	FR_d13	5.13e-12	1.44e-10
Bacteria	Pseudoscardovia	2.14e-23	RF_d0	FL_d7	0.0234767	0.0386675
Bacteria	Pseudoscardovia	2.14e-23	SAM_d13	FL_d13	2.83e-07	9.92e-07
Bacteria	Pseudoscardovia	2.14e-23	SAM_d13	E_d13	0.000301456	0.000703397
Bacteria	Pseudoscardovia	2.14e-23	SAM_d13	RSP_d0	8.53e-08	3.41e-07
Bacteria	Pseudoscardovia	2.14e-23	SAM_d13	E_d7	3.45e-05	8.78e-05
Bacteria	Pseudoscardovia	2.14e-23	SAM_d13	FR_d13	0.360995	0.421161
Bacteria	Pseudoscardovia	2.14e-23	SAM_d13	FL_d7	2.67e-06	7.47e-06
Bacteria	Pseudoscardovia	2.14e-23	FL_d13	E_d13	0.133338	0.177784
Bacteria	Pseudoscardovia	2.14e-23	FL_d13	RSP_d0	0.0701573	0.0982202
Bacteria	Pseudoscardovia	2.14e-23	FL_d13	E_d7	0.295569	0.374472
Bacteria	Pseudoscardovia	2.14e-23	FL_d13	FR_d13	1.46e-11	2.04e-10
Bacteria	Pseudoscardovia	2.14e-23	FL_d13	FL_d7	0.617129	0.658883
Bacteria	Pseudoscardovia	2.14e-23	E_d13	RSP_d0	0.00436005	0.00872011
Bacteria	Pseudoscardovia	2.14e-23	E_d13	E_d7	0.635351	0.658883
Bacteria	Pseudoscardovia	2.14e-23	E_d13	FR_d13	5.2e-07	1.62e-06
Bacteria	Pseudoscardovia	2.14e-23	E_d13	FL_d7	0.307602	0.374472
Bacteria	Pseudoscardovia	2.14e-23	RSP_d0	E_d7	0.0110298	0.0193022
Bacteria	Pseudoscardovia	2.14e-23	RSP_d0	FR_d13	4.13e-10	2.89e-09
Bacteria	Pseudoscardovia	2.14e-23	RSP_d0	FL_d7	0.0303166	0.0471592
Bacteria	Pseudoscardovia	2.14e-23	E_d7	FR_d13	1.56e-08	7.29e-08
Bacteria	Pseudoscardovia	2.14e-23	E_d7	FL_d7	0.580129	0.649744
Bacteria	Pseudoscardovia	2.14e-23	FR_d13	FL_d7	3.22e-10	2.89e-09
Bacteria	uncl. bact. (F082)	2.95e-21	RF_d0	SAM_d13	0.525097	0.668305
Bacteria	uncl. bact. (F082)	2.95e-21	RF_d0	FL_d13	0.00076992	0.00153984
Bacteria	uncl. bact. (F082)	2.95e-21	RF_d0	E_d13	0.00728349	0.0127461
Bacteria	uncl. bact. (F082)	2.95e-21	RF_d0	RSP_d0	0.38713	0.516173
Bacteria	uncl. bact. (F082)	2.95e-21	RF_d0	E_d7	0.00058706	0.00136981
Bacteria	uncl. bact. (F082)	2.95e-21	RF_d0	FR_d13	0.186289	0.306828
Bacteria	uncl. bact. (F082)	2.95e-21	RF_d0	FL_d7	0.00188748	0.00352329
Bacteria	uncl. bact. (F082)	2.95e-21	SAM_d13	FL_d13	1.48e-07	6.92e-07
Bacteria	uncl. bact. (F082)	2.95e-21	SAM_d13	E_d13	1.3e-05	4.54e-05
Bacteria	uncl. bact. (F082)	2.95e-21	SAM_d13	RSP_d0	0.665544	0.745409
Bacteria	uncl. bact. (F082)	2.95e-21	SAM_d13	E_d7	7.12e-08	3.99e-07
Bacteria	uncl. bact. (F082)	2.95e-21	SAM_d13	FR_d13	0.368837	0.516173
Bacteria	uncl. bact. (F082)	2.95e-21	SAM_d13	FL_d7	7.37e-07	2.95e-06
Bacteria	uncl. bact. (F082)	2.95e-21	FL_d13	E_d13	0.377196	0.516173
Bacteria	uncl. bact. (F082)	2.95e-21	FL_d13	RSP_d0	5.71e-05	0.000159921
Bacteria	uncl. bact. (F082)	2.95e-21	FL_d13	E_d7	0.949044	0.949044
Bacteria	uncl. bact. (F082)	2.95e-21	FL_d13	FR_d13	6.21e-12	8.69e-11
Bacteria	uncl. bact. (F082)	2.95e-21	FL_d13	FL_d7	0.713482	0.768365
Bacteria	uncl. bact. (F082)	2.95e-21	E_d13	RSP_d0	0.000643434	0.00138586
Bacteria	uncl. bact. (F082)	2.95e-21	E_d13	E_d7	0.337945	0.516173
Bacteria	uncl. bact. (F082)	2.95e-21	E_d13	FR_d13	4.77e-09	3.34e-08
Bacteria	uncl. bact. (F082)	2.95e-21	E_d13	FL_d7	0.598095	0.728116
Bacteria	uncl. bact. (F082)	2.95e-21	RSP_d0	E_d7	4.26e-05	0.000132608
Bacteria	uncl. bact. (F082)	2.95e-21	RSP_d0	FR_d13	0.914717	0.948596
Bacteria	uncl. bact. (F082)	2.95e-21	RSP_d0	FL_d7	0.000147003	0.000374191
Bacteria	uncl. bact. (F082)	2.95e-21	E_d7	FR_d13	1.59e-12	4.45e-11
Bacteria	uncl. bact. (F082)	2.95e-21	E_d7	FL_d7	0.66231	0.745409
Bacteria	uncl. bact. (F082)	2.95e-21	FR_d13	FL_d7	5.15e-11	4.81e-10
Bacteria	Limosilactobacillus	9.24e-24	RF_d0	SAM_d13	1.25e-08	7.03e-08
Bacteria	Limosilactobacillus	9.24e-24	RF_d0	FL_d13	0.00342401	0.00639148
Bacteria	Limosilactobacillus	9.24e-24	RF_d0	E_d13	0.000861768	0.00201079
Bacteria	Limosilactobacillus	9.24e-24	RF_d0	RSP_d0	0.957512	0.957512
Bacteria	Limosilactobacillus	9.24e-24	RF_d0	E_d7	0.0322127	0.0501086
Bacteria	Limosilactobacillus	9.24e-24	RF_d0	FR_d13	3.45e-12	4.82e-11
Bacteria	Limosilactobacillus	9.24e-24	RF_d0	FL_d7	0.097963	0.130617
Bacteria	Limosilactobacillus	9.24e-24	SAM_d13	FL_d13	0.000340657	0.000867128
Bacteria	Limosilactobacillus	9.24e-24	SAM_d13	E_d13	0.00229569	0.00459137
Bacteria	Limosilactobacillus	9.24e-24	SAM_d13	RSP_d0	2.25e-07	7.87e-07
Bacteria	Limosilactobacillus	9.24e-24	SAM_d13	E_d7	2.64e-06	8.23e-06
Bacteria	Limosilactobacillus	9.24e-24	SAM_d13	FR_d13	0.238663	0.278441
Bacteria	Limosilactobacillus	9.24e-24	SAM_d13	FL_d7	9.25e-08	4.32e-07
Bacteria	Limosilactobacillus	9.24e-24	FL_d13	E_d13	0.598549	0.620717
Bacteria	Limosilactobacillus	9.24e-24	FL_d13	RSP_d0	0.00702585	0.0122952
Bacteria	Limosilactobacillus	9.24e-24	FL_d13	E_d7	0.291966	0.327002
Bacteria	Limosilactobacillus	9.24e-24	FL_d13	FR_d13	1.58e-07	6.32e-07
Bacteria	Limosilactobacillus	9.24e-24	FL_d13	FL_d7	0.0910889	0.127524
Bacteria	Limosilactobacillus	9.24e-24	E_d13	RSP_d0	0.00221058	0.00459137
Bacteria	Limosilactobacillus	9.24e-24	E_d13	E_d7	0.11251	0.143194
Bacteria	Limosilactobacillus	9.24e-24	E_d13	FR_d13	3.57e-06	1e-05
Bacteria	Limosilactobacillus	9.24e-24	E_d13	FL_d7	0.0262241	0.0431926
Bacteria	Limosilactobacillus	9.24e-24	RSP_d0	E_d7	0.0469612	0.069206
Bacteria	Limosilactobacillus	9.24e-24	RSP_d0	FR_d13	4.76e-10	3.33e-09
Bacteria	Limosilactobacillus	9.24e-24	RSP_d0	FL_d7	0.121377	0.147764
Bacteria	Limosilactobacillus	9.24e-24	E_d7	FR_d13	5.58e-11	5.21e-10
Bacteria	Limosilactobacillus	9.24e-24	E_d7	FL_d7	0.519461	0.55942
Bacteria	Limosilactobacillus	9.24e-24	FR_d13	FL_d7	3.05e-13	8.55e-12
Bacteria	Prevotella	2.65e-18	RF_d0	SAM_d13	8.79e-09	8.2e-08
Bacteria	Prevotella	2.65e-18	RF_d0	FL_d13	0.0230095	0.0429511
Bacteria	Prevotella	2.65e-18	RF_d0	E_d13	0.000459167	0.00116879
Bacteria	Prevotella	2.65e-18	RF_d0	RSP_d0	0.125387	0.184781
Bacteria	Prevotella	2.65e-18	RF_d0	E_d7	0.0639	0.105247
Bacteria	Prevotella	2.65e-18	RF_d0	FR_d13	7.17e-11	2.01e-09
Bacteria	Prevotella	2.65e-18	RF_d0	FL_d7	0.0139665	0.0279331
Bacteria	Prevotella	2.65e-18	SAM_d13	FL_d13	6.15e-06	2.46e-05
Bacteria	Prevotella	2.65e-18	SAM_d13	E_d13	0.00370098	0.00797134
Bacteria	Prevotella	2.65e-18	SAM_d13	RSP_d0	0.000694289	0.00162001
Bacteria	Prevotella	2.65e-18	SAM_d13	E_d7	2.48e-07	1.16e-06
Bacteria	Prevotella	2.65e-18	SAM_d13	FR_d13	0.641497	0.746416
Bacteria	Prevotella	2.65e-18	SAM_d13	FL_d7	1.31e-05	4.59e-05
Bacteria	Prevotella	2.65e-18	FL_d13	E_d13	0.110016	0.171136
Bacteria	Prevotella	2.65e-18	FL_d13	RSP_d0	0.780607	0.840654
Bacteria	Prevotella	2.65e-18	FL_d13	E_d7	0.567867	0.691317
Bacteria	Prevotella	2.65e-18	FL_d13	FR_d13	1.99e-08	1.4e-07
Bacteria	Prevotella	2.65e-18	FL_d13	FL_d7	0.826543	0.857155
Bacteria	Prevotella	2.65e-18	E_d13	RSP_d0	0.165827	0.221102
Bacteria	Prevotella	2.65e-18	E_d13	E_d7	0.0285477	0.0499584
Bacteria	Prevotella	2.65e-18	E_d13	FR_d13	0.000165065	0.000462182
Bacteria	Prevotella	2.65e-18	E_d13	FL_d7	0.16171	0.221102
Bacteria	Prevotella	2.65e-18	RSP_d0	E_d7	0.910102	0.910102
Bacteria	Prevotella	2.65e-18	RSP_d0	FR_d13	0.000101601	0.000316094
Bacteria	Prevotella	2.65e-18	RSP_d0	FL_d7	0.666443	0.746416
Bacteria	Prevotella	2.65e-18	E_d7	FR_d13	1.88e-10	2.63e-09
Bacteria	Prevotella	2.65e-18	E_d7	FL_d7	0.423326	0.538778
Bacteria	Prevotella	2.65e-18	FR_d13	FL_d7	4.91e-08	2.75e-07
Bacteria	Rikenellaceae (RC9 gut)	2.17e-22	RF_d0	SAM_d13	0.0527708	0.0869167
Bacteria	Rikenellaceae (RC9 gut)	2.17e-22	RF_d0	FL_d13	0.000324215	0.00100867
Bacteria	Rikenellaceae (RC9 gut)	2.17e-22	RF_d0	E_d13	0.0109869	0.0279666
Bacteria	Rikenellaceae (RC9 gut)	2.17e-22	RF_d0	RSP_d0	0.9745	0.9745
Bacteria	Rikenellaceae (RC9 gut)	2.17e-22	RF_d0	E_d7	0.0261293	0.0562786
Bacteria	Rikenellaceae (RC9 gut)	2.17e-22	RF_d0	FR_d13	0.0653436	0.100159
Bacteria	Rikenellaceae (RC9 gut)	2.17e-22	RF_d0	FL_d7	0.0506216	0.0869167
Bacteria	Rikenellaceae (RC9 gut)	2.17e-22	SAM_d13	FL_d13	3.91e-13	5.47e-12
Bacteria	Rikenellaceae (RC9 gut)	2.17e-22	SAM_d13	E_d13	4.23e-09	2.37e-08
Bacteria	Rikenellaceae (RC9 gut)	2.17e-22	SAM_d13	RSP_d0	0.088467	0.117956
Bacteria	Rikenellaceae (RC9 gut)	2.17e-22	SAM_d13	E_d7	3.7e-08	1.48e-07
Bacteria	Rikenellaceae (RC9 gut)	2.17e-22	SAM_d13	FR_d13	0.735449	0.762687
Bacteria	Rikenellaceae (RC9 gut)	2.17e-22	SAM_d13	FL_d7	2.63e-07	9.22e-07
Bacteria	Rikenellaceae (RC9 gut)	2.17e-22	FL_d13	E_d13	0.171744	0.209079
Bacteria	Rikenellaceae (RC9 gut)	2.17e-22	FL_d13	RSP_d0	0.00106604	0.00298491
Bacteria	Rikenellaceae (RC9 gut)	2.17e-22	FL_d13	E_d7	0.0679649	0.100159
Bacteria	Rikenellaceae (RC9 gut)	2.17e-22	FL_d13	FR_d13	1.96e-15	5.48e-14
Bacteria	Rikenellaceae (RC9 gut)	2.17e-22	FL_d13	FL_d7	0.0294583	0.0589166
Bacteria	Rikenellaceae (RC9 gut)	2.17e-22	E_d13	RSP_d0	0.0200363	0.0467513
Bacteria	Rikenellaceae (RC9 gut)	2.17e-22	E_d13	E_d7	0.659063	0.73815
Bacteria	Rikenellaceae (RC9 gut)	2.17e-22	E_d13	FR_d13	1.94e-10	1.81e-09
Bacteria	Rikenellaceae (RC9 gut)	2.17e-22	E_d13	FL_d7	0.427623	0.498893
Bacteria	Rikenellaceae (RC9 gut)	2.17e-22	RSP_d0	E_d7	0.0417414	0.0779173
Bacteria	Rikenellaceae (RC9 gut)	2.17e-22	RSP_d0	FR_d13	0.111257	0.141599
Bacteria	Rikenellaceae (RC9 gut)	2.17e-22	RSP_d0	FL_d7	0.0728474	0.101986
Bacteria	Rikenellaceae (RC9 gut)	2.17e-22	E_d7	FR_d13	2.47e-09	1.73e-08
Bacteria	Rikenellaceae (RC9 gut)	2.17e-22	E_d7	FL_d7	0.721346	0.762687
Bacteria	Rikenellaceae (RC9 gut)	2.17e-22	FR_d13	FL_d7	2.78e-08	1.3e-07
Bacteria	Prevotellaceae	1.04e-17	RF_d0	SAM_d13	3.64e-05	0.000113118
Bacteria	Prevotellaceae	1.04e-17	RF_d0	FL_d13	0.160274	0.213698
Bacteria	Prevotellaceae	1.04e-17	RF_d0	E_d13	0.0161333	0.0282334
Bacteria	Prevotellaceae	1.04e-17	RF_d0	RSP_d0	0.298036	0.347709
Bacteria	Prevotellaceae	1.04e-17	RF_d0	E_d7	0.599257	0.645354
Bacteria	Prevotellaceae	1.04e-17	RF_d0	FR_d13	8.22e-07	4.07e-06
Bacteria	Prevotellaceae	1.04e-17	RF_d0	FL_d7	0.755892	0.776506
Bacteria	Prevotellaceae	1.04e-17	SAM_d13	FL_d13	0.000392603	0.00109929
Bacteria	Prevotellaceae	1.04e-17	SAM_d13	E_d13	0.025938	0.0427213
Bacteria	Prevotellaceae	1.04e-17	SAM_d13	RSP_d0	8.71e-07	4.07e-06
Bacteria	Prevotellaceae	1.04e-17	SAM_d13	E_d7	1.86e-06	7.46e-06
Bacteria	Prevotellaceae	1.04e-17	SAM_d13	FR_d13	0.491002	0.549922
Bacteria	Prevotellaceae	1.04e-17	SAM_d13	FL_d7	4.38e-07	3.07e-06
Bacteria	Prevotellaceae	1.04e-17	FL_d13	E_d13	0.193159	0.245839
Bacteria	Prevotellaceae	1.04e-17	FL_d13	RSP_d0	0.0137444	0.0256561
Bacteria	Prevotellaceae	1.04e-17	FL_d13	E_d7	0.245592	0.298982
Bacteria	Prevotellaceae	1.04e-17	FL_d13	FR_d13	2.37e-06	8.29e-06
Bacteria	Prevotellaceae	1.04e-17	FL_d13	FL_d7	0.14949	0.209286
Bacteria	Prevotellaceae	1.04e-17	E_d13	RSP_d0	0.000764227	0.00194531
Bacteria	Prevotellaceae	1.04e-17	E_d13	E_d7	0.0131755	0.0256561
Bacteria	Prevotellaceae	1.04e-17	E_d13	FR_d13	0.00129778	0.00302816
Bacteria	Prevotellaceae	1.04e-17	E_d13	FL_d7	0.00579426	0.01248
Bacteria	Prevotellaceae	1.04e-17	RSP_d0	E_d7	0.0930246	0.144705
Bacteria	Prevotellaceae	1.04e-17	RSP_d0	FR_d13	1.65e-08	1.54e-07
Bacteria	Prevotellaceae	1.04e-17	RSP_d0	FL_d7	0.137068	0.201995
Bacteria	Prevotellaceae	1.04e-17	E_d7	FR_d13	7.93e-10	1.11e-08
Bacteria	Prevotellaceae	1.04e-17	E_d7	FL_d7	0.776506	0.776506
Bacteria	Prevotellaceae	1.04e-17	FR_d13	FL_d7	9.72e-11	2.72e-09
Bacteria	Treponema	0.00043882	RF_d0	SAM_d13	0.00318601	0.0178416
Bacteria	Treponema	0.00043882	RF_d0	FL_d13	0.000267688	0.00749526
Bacteria	Treponema	0.00043882	RF_d0	E_d13	0.196345	0.289351
Bacteria	Treponema	0.00043882	RF_d0	RSP_d0	0.803657	0.866613
Bacteria	Treponema	0.00043882	RF_d0	E_d7	0.0938499	0.164237
Bacteria	Treponema	0.00043882	RF_d0	FR_d13	0.00270102	0.0178416
Bacteria	Treponema	0.00043882	RF_d0	FL_d7	0.00523213	0.0244166
Bacteria	Treponema	0.00043882	SAM_d13	FL_d13	0.34524	0.439397
Bacteria	Treponema	0.00043882	SAM_d13	E_d13	0.031453	0.0733902
Bacteria	Treponema	0.00043882	SAM_d13	RSP_d0	0.0181748	0.0582962
Bacteria	Treponema	0.00043882	SAM_d13	E_d7	0.0919817	0.164237
Bacteria	Treponema	0.00043882	SAM_d13	FR_d13	0.808898	0.866613
Bacteria	Treponema	0.00043882	SAM_d13	FL_d7	0.835662	0.866613
Bacteria	Treponema	0.00043882	FL_d13	E_d13	0.00224145	0.0178416
Bacteria	Treponema	0.00043882	FL_d13	RSP_d0	0.00275776	0.0178416
Bacteria	Treponema	0.00043882	FL_d13	E_d7	0.00912982	0.0365193
Bacteria	Treponema	0.00043882	FL_d13	FR_d13	0.188863	0.289351
Bacteria	Treponema	0.00043882	FL_d13	FL_d7	0.250708	0.334278
Bacteria	Treponema	0.00043882	E_d13	RSP_d0	0.380969	0.463789
Bacteria	Treponema	0.00043882	E_d13	E_d7	0.625548	0.729806
Bacteria	Treponema	0.00043882	E_d13	FR_d13	0.0267553	0.0681043
Bacteria	Treponema	0.00043882	E_d13	FL_d7	0.0515915	0.11112
Bacteria	Treponema	0.00043882	RSP_d0	E_d7	0.223497	0.312896
Bacteria	Treponema	0.00043882	RSP_d0	FR_d13	0.0187381	0.0582962
Bacteria	Treponema	0.00043882	RSP_d0	FL_d7	0.0263437	0.0681043
Bacteria	Treponema	0.00043882	E_d7	FR_d13	0.0916001	0.164237
Bacteria	Treponema	0.00043882	E_d7	FL_d7	0.139517	0.229793
Bacteria	Treponema	0.00043882	FR_d13	FL_d7	0.996501	0.996501
Bacteria	Christensenellaceae (R-7)	1.13e-20	RF_d0	SAM_d13	7.53e-05	0.000234278
Bacteria	Christensenellaceae (R-7)	1.13e-20	RF_d0	FL_d13	0.207	0.386399
Bacteria	Christensenellaceae (R-7)	1.13e-20	RF_d0	E_d13	0.8226	0.959699
Bacteria	Christensenellaceae (R-7)	1.13e-20	RF_d0	RSP_d0	0.960343	0.960343
Bacteria	Christensenellaceae (R-7)	1.13e-20	RF_d0	E_d7	0.945166	0.960343
Bacteria	Christensenellaceae (R-7)	1.13e-20	RF_d0	FR_d13	0.000120731	0.000338047
Bacteria	Christensenellaceae (R-7)	1.13e-20	RF_d0	FL_d7	0.612711	0.857795
Bacteria	Christensenellaceae (R-7)	1.13e-20	SAM_d13	FL_d13	8.51e-12	1.19e-10
Bacteria	Christensenellaceae (R-7)	1.13e-20	SAM_d13	E_d13	4.64e-08	2.17e-07
Bacteria	Christensenellaceae (R-7)	1.13e-20	SAM_d13	RSP_d0	0.000299653	0.000762754
Bacteria	Christensenellaceae (R-7)	1.13e-20	SAM_d13	E_d7	2.66e-07	9.31e-07
Bacteria	Christensenellaceae (R-7)	1.13e-20	SAM_d13	FR_d13	0.561058	0.826822
Bacteria	Christensenellaceae (R-7)	1.13e-20	SAM_d13	FL_d7	3.49e-09	2.44e-08
Bacteria	Christensenellaceae (R-7)	1.13e-20	FL_d13	E_d13	0.177673	0.355346
Bacteria	Christensenellaceae (R-7)	1.13e-20	FL_d13	RSP_d0	0.280887	0.491552
Bacteria	Christensenellaceae (R-7)	1.13e-20	FL_d13	E_d7	0.0801362	0.172601
Bacteria	Christensenellaceae (R-7)	1.13e-20	FL_d13	FR_d13	5.38e-13	1.51e-11
Bacteria	Christensenellaceae (R-7)	1.13e-20	FL_d13	FL_d7	0.317758	0.523366
Bacteria	Christensenellaceae (R-7)	1.13e-20	E_d13	RSP_d0	0.885154	0.960343
Bacteria	Christensenellaceae (R-7)	1.13e-20	E_d13	E_d7	0.700408	0.869616
Bacteria	Christensenellaceae (R-7)	1.13e-20	E_d13	FR_d13	1.52e-08	8.53e-08
Bacteria	Christensenellaceae (R-7)	1.13e-20	E_d13	FL_d7	0.714327	0.869616
Bacteria	Christensenellaceae (R-7)	1.13e-20	RSP_d0	E_d7	0.904876	0.960343
Bacteria	Christensenellaceae (R-7)	1.13e-20	RSP_d0	FR_d13	0.00052922	0.00123485
Bacteria	Christensenellaceae (R-7)	1.13e-20	RSP_d0	FL_d7	0.691186	0.869616
Bacteria	Christensenellaceae (R-7)	1.13e-20	E_d7	FR_d13	1.1e-07	4.4e-07
Bacteria	Christensenellaceae (R-7)	1.13e-20	E_d7	FL_d7	0.446875	0.695139
Bacteria	Christensenellaceae (R-7)	1.13e-20	FR_d13	FL_d7	6.4e-10	5.98e-09
Bacteria	Streptococcus	2.28e-12	RF_d0	SAM_d13	4.61e-09	1.29e-07
Bacteria	Streptococcus	2.28e-12	RF_d0	FL_d13	0.00230456	0.00496366
Bacteria	Streptococcus	2.28e-12	RF_d0	E_d13	0.000124552	0.000435931
Bacteria	Streptococcus	2.28e-12	RF_d0	RSP_d0	0.90106	0.90106
Bacteria	Streptococcus	2.28e-12	RF_d0	E_d7	1.47e-06	1.03e-05
Bacteria	Streptococcus	2.28e-12	RF_d0	FR_d13	2.88e-06	1.61e-05
Bacteria	Streptococcus	2.28e-12	RF_d0	FL_d7	0.0389293	0.0573695
Bacteria	Streptococcus	2.28e-12	SAM_d13	FL_d13	0.000269566	0.000769475
Bacteria	Streptococcus	2.28e-12	SAM_d13	E_d13	0.00919319	0.0171606
Bacteria	Streptococcus	2.28e-12	SAM_d13	RSP_d0	6.26e-08	8.77e-07
Bacteria	Streptococcus	2.28e-12	SAM_d13	E_d7	0.16663	0.212074
Bacteria	Streptococcus	2.28e-12	SAM_d13	FR_d13	0.0222501	0.0353849
Bacteria	Streptococcus	2.28e-12	SAM_d13	FL_d7	5.14e-07	4.8e-06
Bacteria	Streptococcus	2.28e-12	FL_d13	E_d13	0.305329	0.341968
Bacteria	Streptococcus	2.28e-12	FL_d13	RSP_d0	0.00389585	0.0077917
Bacteria	Streptococcus	2.28e-12	FL_d13	E_d7	0.0227474	0.0353849
Bacteria	Streptococcus	2.28e-12	FL_d13	FR_d13	0.0566608	0.0755478
Bacteria	Streptococcus	2.28e-12	FL_d13	FL_d7	0.189062	0.230162
Bacteria	Streptococcus	2.28e-12	E_d13	RSP_d0	0.000322322	0.000820456
Bacteria	Streptococcus	2.28e-12	E_d13	E_d7	0.215154	0.251012
Bacteria	Streptococcus	2.28e-12	E_d13	FR_d13	0.470131	0.500029
Bacteria	Streptococcus	2.28e-12	E_d13	FL_d7	0.0186983	0.032722
Bacteria	Streptococcus	2.28e-12	RSP_d0	E_d7	7.77e-06	3.62e-05
Bacteria	Streptococcus	2.28e-12	RSP_d0	FR_d13	1.74e-05	6.96e-05
Bacteria	Streptococcus	2.28e-12	RSP_d0	FL_d7	0.0454966	0.0636952
Bacteria	Streptococcus	2.28e-12	E_d7	FR_d13	0.48217	0.500029
Bacteria	Streptococcus	2.28e-12	E_d7	FL_d7	0.000274813	0.000769475
Bacteria	Streptococcus	2.28e-12	FR_d13	FL_d7	0.000537053	0.00125312
Bacteria	Prevotella (7)	1.2e-18	RF_d0	SAM_d13	3.24e-09	4.53e-08
Bacteria	Prevotella (7)	1.2e-18	RF_d0	FL_d13	0.00248347	0.00534902
Bacteria	Prevotella (7)	1.2e-18	RF_d0	E_d13	0.00623878	0.0106186
Bacteria	Prevotella (7)	1.2e-18	RF_d0	RSP_d0	0.940529	0.975364
Bacteria	Prevotella (7)	1.2e-18	RF_d0	E_d7	0.00333738	0.00667476
Bacteria	Prevotella (7)	1.2e-18	RF_d0	FR_d13	1.71e-10	4.79e-09
Bacteria	Prevotella (7)	1.2e-18	RF_d0	FL_d7	0.0323916	0.0477349
Bacteria	Prevotella (7)	1.2e-18	SAM_d13	FL_d13	0.000177408	0.000413952
Bacteria	Prevotella (7)	1.2e-18	SAM_d13	E_d13	3.61e-05	0.000101037
Bacteria	Prevotella (7)	1.2e-18	SAM_d13	RSP_d0	6.44e-08	3.6e-07
Bacteria	Prevotella (7)	1.2e-18	SAM_d13	E_d7	7.88e-05	0.000200657
Bacteria	Prevotella (7)	1.2e-18	SAM_d13	FR_d13	0.977954	0.977954
Bacteria	Prevotella (7)	1.2e-18	SAM_d13	FL_d7	5.73e-07	2.68e-06
Bacteria	Prevotella (7)	1.2e-18	FL_d13	E_d13	0.706007	0.823675
Bacteria	Prevotella (7)	1.2e-18	FL_d13	RSP_d0	0.00497187	0.00928082
Bacteria	Prevotella (7)	1.2e-18	FL_d13	E_d7	0.8825	0.950385
Bacteria	Prevotella (7)	1.2e-18	FL_d13	FR_d13	1.69e-05	5.27e-05
Bacteria	Prevotella (7)	1.2e-18	FL_d13	FL_d7	0.235512	0.314017
Bacteria	Prevotella (7)	1.2e-18	E_d13	RSP_d0	0.0108497	0.0168773
Bacteria	Prevotella (7)	1.2e-18	E_d13	E_d7	0.814807	0.912583
Bacteria	Prevotella (7)	1.2e-18	E_d13	FR_d13	2.16e-06	8.66e-06
Bacteria	Prevotella (7)	1.2e-18	E_d13	FL_d7	0.421253	0.51283
Bacteria	Prevotella (7)	1.2e-18	RSP_d0	E_d7	0.00644703	0.0106186
Bacteria	Prevotella (7)	1.2e-18	RSP_d0	FR_d13	9.15e-09	6.41e-08
Bacteria	Prevotella (7)	1.2e-18	RSP_d0	FL_d7	0.0444943	0.062292
Bacteria	Prevotella (7)	1.2e-18	E_d7	FR_d13	5.45e-06	1.91e-05
Bacteria	Prevotella (7)	1.2e-18	E_d7	FL_d7	0.292775	0.372623
Bacteria	Prevotella (7)	1.2e-18	FR_d13	FL_d7	8.86e-09	6.41e-08
Bacteria	Ruminobacter	7.61e-08	RF_d0	SAM_d13	0.0641949	0.117638
Bacteria	Ruminobacter	7.61e-08	RF_d0	FL_d13	9.86e-06	9.2e-05
Bacteria	Ruminobacter	7.61e-08	RF_d0	E_d13	0.00173293	0.00606525
Bacteria	Ruminobacter	7.61e-08	RF_d0	RSP_d0	0.339821	0.3806
Bacteria	Ruminobacter	7.61e-08	RF_d0	E_d7	0.0502162	0.100432
Bacteria	Ruminobacter	7.61e-08	RF_d0	FR_d13	0.228936	0.291373
Bacteria	Ruminobacter	7.61e-08	RF_d0	FL_d7	0.0672215	0.117638
Bacteria	Ruminobacter	7.61e-08	SAM_d13	FL_d13	0.000677686	0.00316253
Bacteria	Ruminobacter	7.61e-08	SAM_d13	E_d13	0.0883193	0.137386
Bacteria	Ruminobacter	7.61e-08	SAM_d13	RSP_d0	0.00559126	0.0138086
Bacteria	Ruminobacter	7.61e-08	SAM_d13	E_d7	0.88713	0.919987
Bacteria	Ruminobacter	7.61e-08	SAM_d13	FR_d13	0.267601	0.325775
Bacteria	Ruminobacter	7.61e-08	SAM_d13	FL_d7	0.978224	0.978224
Bacteria	Ruminobacter	7.61e-08	FL_d13	E_d13	0.0943647	0.139064
Bacteria	Ruminobacter	7.61e-08	FL_d13	RSP_d0	3.79e-07	9.63e-06
Bacteria	Ruminobacter	7.61e-08	FL_d13	E_d7	0.00112064	0.00448255
Bacteria	Ruminobacter	7.61e-08	FL_d13	FR_d13	6.88e-07	9.63e-06
Bacteria	Ruminobacter	7.61e-08	FL_d13	FL_d7	0.000613908	0.00316253
Bacteria	Ruminobacter	7.61e-08	E_d13	RSP_d0	8.85e-05	0.00061958
Bacteria	Ruminobacter	7.61e-08	E_d13	E_d7	0.117765	0.164871
Bacteria	Ruminobacter	7.61e-08	E_d13	FR_d13	0.00241969	0.00752794
Bacteria	Ruminobacter	7.61e-08	E_d13	FL_d7	0.0834029	0.13737
Bacteria	Ruminobacter	7.61e-08	RSP_d0	E_d7	0.00414039	0.0115931
Bacteria	Ruminobacter	7.61e-08	RSP_d0	FR_d13	0.0251691	0.0542104
Bacteria	Ruminobacter	7.61e-08	RSP_d0	FL_d7	0.00591797	0.0138086
Bacteria	Ruminobacter	7.61e-08	E_d7	FR_d13	0.2037	0.2716
Bacteria	Ruminobacter	7.61e-08	E_d7	FL_d7	0.865614	0.919987
Bacteria	Ruminobacter	7.61e-08	FR_d13	FL_d7	0.28132	0.328206
Bacteria	Prevotellaceae ((YAB2003))	4.56e-14	RF_d0	SAM_d13	4.55e-07	3.64e-06
Bacteria	Prevotellaceae ((YAB2003))	4.56e-14	RF_d0	FL_d13	0.227473	0.276924
Bacteria	Prevotellaceae ((YAB2003))	4.56e-14	RF_d0	E_d13	0.0212517	0.0350029
Bacteria	Prevotellaceae ((YAB2003))	4.56e-14	RF_d0	RSP_d0	0.476391	0.494035
Bacteria	Prevotellaceae ((YAB2003))	4.56e-14	RF_d0	E_d7	0.00219844	0.00512971
Bacteria	Prevotellaceae ((YAB2003))	4.56e-14	RF_d0	FR_d13	9.51e-07	4.44e-06
Bacteria	Prevotellaceae ((YAB2003))	4.56e-14	RF_d0	FL_d7	0.0968507	0.129134
Bacteria	Prevotellaceae ((YAB2003))	4.56e-14	SAM_d13	FL_d13	5.76e-07	3.64e-06
Bacteria	Prevotellaceae ((YAB2003))	4.56e-14	SAM_d13	E_d13	0.000376045	0.00105293
Bacteria	Prevotellaceae ((YAB2003))	4.56e-14	SAM_d13	RSP_d0	8.34e-08	2.34e-06
Bacteria	Prevotellaceae ((YAB2003))	4.56e-14	SAM_d13	E_d7	0.00873628	0.0174726
Bacteria	Prevotellaceae ((YAB2003))	4.56e-14	SAM_d13	FR_d13	0.461417	0.494035
Bacteria	Prevotellaceae ((YAB2003))	4.56e-14	SAM_d13	FL_d7	7.59e-06	3.04e-05
Bacteria	Prevotellaceae ((YAB2003))	4.56e-14	FL_d13	E_d13	0.154299	0.19638
Bacteria	Prevotellaceae ((YAB2003))	4.56e-14	FL_d13	RSP_d0	0.0564611	0.0832058
Bacteria	Prevotellaceae ((YAB2003))	4.56e-14	FL_d13	E_d7	0.0159247	0.0297261
Bacteria	Prevotellaceae ((YAB2003))	4.56e-14	FL_d13	FR_d13	6.5e-07	3.64e-06
Bacteria	Prevotellaceae ((YAB2003))	4.56e-14	FL_d13	FL_d7	0.561728	0.561728
Bacteria	Prevotellaceae ((YAB2003))	4.56e-14	E_d13	RSP_d0	0.00379897	0.0081824
Bacteria	Prevotellaceae ((YAB2003))	4.56e-14	E_d13	E_d7	0.333055	0.388564
Bacteria	Prevotellaceae ((YAB2003))	4.56e-14	E_d13	FR_d13	0.000866202	0.00220488
Bacteria	Prevotellaceae ((YAB2003))	4.56e-14	E_d13	FL_d7	0.388478	0.435096
Bacteria	Prevotellaceae ((YAB2003))	4.56e-14	RSP_d0	E_d7	0.000346071	0.00105293
Bacteria	Prevotellaceae ((YAB2003))	4.56e-14	RSP_d0	FR_d13	1.83e-07	2.56e-06
Bacteria	Prevotellaceae ((YAB2003))	4.56e-14	RSP_d0	FL_d7	0.0204285	0.0350029
Bacteria	Prevotellaceae ((YAB2003))	4.56e-14	E_d7	FR_d13	0.0235047	0.0365628
Bacteria	Prevotellaceae ((YAB2003))	4.56e-14	E_d7	FL_d7	0.0636981	0.0891774
Bacteria	Prevotellaceae ((YAB2003))	4.56e-14	FR_d13	FL_d7	1.15e-05	4.01e-05
Bacteria	Pseudoramibacter	3.21e-14	RF_d0	SAM_d13	7.7e-08	1.08e-06
Bacteria	Pseudoramibacter	3.21e-14	RF_d0	FL_d13	0.00117852	0.00274988
Bacteria	Pseudoramibacter	3.21e-14	RF_d0	E_d13	9.44e-07	4.41e-06
Bacteria	Pseudoramibacter	3.21e-14	RF_d0	RSP_d0	0.905271	0.905271
Bacteria	Pseudoramibacter	3.21e-14	RF_d0	E_d7	0.00026356	0.000737967
Bacteria	Pseudoramibacter	3.21e-14	RF_d0	FR_d13	3.1e-07	2.17e-06
Bacteria	Pseudoramibacter	3.21e-14	RF_d0	FL_d7	0.203633	0.2479
Bacteria	Pseudoramibacter	3.21e-14	SAM_d13	FL_d13	0.00596671	0.0111379
Bacteria	Pseudoramibacter	3.21e-14	SAM_d13	E_d13	0.570549	0.639014
Bacteria	Pseudoramibacter	3.21e-14	SAM_d13	RSP_d0	6.77e-07	3.79e-06
Bacteria	Pseudoramibacter	3.21e-14	SAM_d13	E_d7	0.0224686	0.0370071
Bacteria	Pseudoramibacter	3.21e-14	SAM_d13	FR_d13	0.351363	0.409924
Bacteria	Pseudoramibacter	3.21e-14	SAM_d13	FL_d7	5.72e-08	1.08e-06
Bacteria	Pseudoramibacter	3.21e-14	FL_d13	E_d13	0.0311689	0.0459332
Bacteria	Pseudoramibacter	3.21e-14	FL_d13	RSP_d0	0.00223662	0.00447324
Bacteria	Pseudoramibacter	3.21e-14	FL_d13	E_d7	0.619397	0.667043
Bacteria	Pseudoramibacter	3.21e-14	FL_d13	FR_d13	0.0265039	0.0412283
Bacteria	Pseudoramibacter	3.21e-14	FL_d13	FL_d7	0.0091134	0.0159485
Bacteria	Pseudoramibacter	3.21e-14	E_d13	RSP_d0	5.37e-06	1.67e-05
Bacteria	Pseudoramibacter	3.21e-14	E_d13	E_d7	0.091862	0.123771
Bacteria	Pseudoramibacter	3.21e-14	E_d13	FR_d13	0.787524	0.816692
Bacteria	Pseudoramibacter	3.21e-14	E_d13	FL_d7	1.67e-06	6.67e-06
Bacteria	Pseudoramibacter	3.21e-14	RSP_d0	E_d7	0.000632612	0.00161028
Bacteria	Pseudoramibacter	3.21e-14	RSP_d0	FR_d13	2.9e-06	1.02e-05
Bacteria	Pseudoramibacter	3.21e-14	RSP_d0	FL_d7	0.200339	0.2479
Bacteria	Pseudoramibacter	3.21e-14	E_d7	FR_d13	0.0928279	0.123771
Bacteria	Pseudoramibacter	3.21e-14	E_d7	FL_d7	0.00166054	0.00357654
Bacteria	Pseudoramibacter	3.21e-14	FR_d13	FL_d7	1.29e-07	1.2e-06
Bacteria	Catenisphaera	1.21e-13	RF_d0	SAM_d13	1.01e-07	9.46e-07
Bacteria	Catenisphaera	1.21e-13	RF_d0	FL_d13	0.000934866	0.00201356
Bacteria	Catenisphaera	1.21e-13	RF_d0	E_d13	3.67e-05	0.000128512
Bacteria	Catenisphaera	1.21e-13	RF_d0	RSP_d0	0.962464	0.972397
Bacteria	Catenisphaera	1.21e-13	RF_d0	E_d7	3.6e-05	0.000128512
Bacteria	Catenisphaera	1.21e-13	RF_d0	FR_d13	3.2e-08	4.49e-07
Bacteria	Catenisphaera	1.21e-13	RF_d0	FL_d7	0.141979	0.181931
Bacteria	Catenisphaera	1.21e-13	SAM_d13	FL_d13	0.00935928	0.0163787
Bacteria	Catenisphaera	1.21e-13	SAM_d13	E_d13	0.127816	0.178943
Bacteria	Catenisphaera	1.21e-13	SAM_d13	RSP_d0	2.24e-06	1.05e-05
Bacteria	Catenisphaera	1.21e-13	SAM_d13	E_d7	0.114628	0.17831
Bacteria	Catenisphaera	1.21e-13	SAM_d13	FR_d13	0.782584	0.842783
Bacteria	Catenisphaera	1.21e-13	SAM_d13	FL_d7	3.38e-07	2.37e-06
Bacteria	Catenisphaera	1.21e-13	FL_d13	E_d13	0.288081	0.333479
Bacteria	Catenisphaera	1.21e-13	FL_d13	RSP_d0	0.00345329	0.00690659
Bacteria	Catenisphaera	1.21e-13	FL_d13	E_d7	0.297749	0.333479
Bacteria	Catenisphaera	1.21e-13	FL_d13	FR_d13	0.00711114	0.0132741
Bacteria	Catenisphaera	1.21e-13	FL_d13	FL_d7	0.0148377	0.0244385
Bacteria	Catenisphaera	1.21e-13	E_d13	RSP_d0	0.000251995	0.000710155
Bacteria	Catenisphaera	1.21e-13	E_d13	E_d7	0.972397	0.972397
Bacteria	Catenisphaera	1.21e-13	E_d13	FR_d13	0.142946	0.181931
Bacteria	Catenisphaera	1.21e-13	E_d13	FL_d7	0.000444427	0.001037
Bacteria	Catenisphaera	1.21e-13	RSP_d0	E_d7	0.000253627	0.000710155
Bacteria	Catenisphaera	1.21e-13	RSP_d0	FR_d13	1.31e-06	7.32e-06
Bacteria	Catenisphaera	1.21e-13	RSP_d0	FL_d7	0.205825	0.25057
Bacteria	Catenisphaera	1.21e-13	E_d7	FR_d13	0.125997	0.178943
Bacteria	Catenisphaera	1.21e-13	E_d7	FL_d7	0.00042661	0.001037
Bacteria	Catenisphaera	1.21e-13	FR_d13	FL_d7	2.65e-08	4.49e-07
Bacteria	Megasphaera	0.0440999	RF_d0	SAM_d13	0.00451387	0.0631942
Bacteria	Megasphaera	0.0440999	RF_d0	FL_d13	0.0125542	0.0878794
Bacteria	Megasphaera	0.0440999	RF_d0	E_d13	0.00751885	0.0701759
Bacteria	Megasphaera	0.0440999	RF_d0	RSP_d0	0.6271	0.903502
Bacteria	Megasphaera	0.0440999	RF_d0	E_d7	0.0160363	0.0898035
Bacteria	Megasphaera	0.0440999	RF_d0	FR_d13	0.00430659	0.0631942
Bacteria	Megasphaera	0.0440999	RF_d0	FL_d7	0.101429	0.260997
Bacteria	Megasphaera	0.0440999	SAM_d13	FL_d13	0.671329	0.903502
Bacteria	Megasphaera	0.0440999	SAM_d13	E_d13	0.847928	0.913153
Bacteria	Megasphaera	0.0440999	SAM_d13	RSP_d0	0.0467523	0.214113
Bacteria	Megasphaera	0.0440999	SAM_d13	E_d7	0.567911	0.883417
Bacteria	Megasphaera	0.0440999	SAM_d13	FR_d13	0.77909	0.913153
Bacteria	Megasphaera	0.0440999	SAM_d13	FL_d7	0.111856	0.260997
Bacteria	Megasphaera	0.0440999	FL_d13	E_d13	0.818374	0.913153
Bacteria	Megasphaera	0.0440999	FL_d13	RSP_d0	0.0917405	0.260997
Bacteria	Megasphaera	0.0440999	FL_d13	E_d7	0.889105	0.922035
Bacteria	Megasphaera	0.0440999	FL_d13	FR_d13	0.835218	0.913153
Bacteria	Megasphaera	0.0440999	FL_d13	FL_d7	0.252182	0.47074
Bacteria	Megasphaera	0.0440999	E_d13	RSP_d0	0.0649817	0.227436
Bacteria	Megasphaera	0.0440999	E_d13	E_d7	0.709894	0.903502
Bacteria	Megasphaera	0.0440999	E_d13	FR_d13	0.954428	0.954428
Bacteria	Megasphaera	0.0440999	E_d13	FL_d7	0.168319	0.336637
Bacteria	Megasphaera	0.0440999	RSP_d0	E_d7	0.109481	0.260997
Bacteria	Megasphaera	0.0440999	RSP_d0	FR_d13	0.0535283	0.214113
Bacteria	Megasphaera	0.0440999	RSP_d0	FL_d7	0.363662	0.598973
Bacteria	Megasphaera	0.0440999	E_d7	FR_d13	0.708947	0.903502
Bacteria	Megasphaera	0.0440999	E_d7	FL_d7	0.30831	0.539543
Bacteria	Megasphaera	0.0440999	FR_d13	FL_d7	0.123691	0.266411
Bacteria	Izemoplasmatales	3.12e-21	RF_d0	SAM_d13	0.270814	0.303311
Bacteria	Izemoplasmatales	3.12e-21	RF_d0	FL_d13	2.25e-09	1.58e-08
Bacteria	Izemoplasmatales	3.12e-21	RF_d0	E_d13	1.51e-06	5.28e-06
Bacteria	Izemoplasmatales	3.12e-21	RF_d0	RSP_d0	0.48466	0.521941
Bacteria	Izemoplasmatales	3.12e-21	RF_d0	E_d7	0.000166029	0.000332057
Bacteria	Izemoplasmatales	3.12e-21	RF_d0	FR_d13	0.264775	0.303311
Bacteria	Izemoplasmatales	3.12e-21	RF_d0	FL_d7	8.76e-05	0.000188671
Bacteria	Izemoplasmatales	3.12e-21	SAM_d13	FL_d13	1.3e-10	1.82e-09
Bacteria	Izemoplasmatales	3.12e-21	SAM_d13	E_d13	1.01e-06	4.03e-06
Bacteria	Izemoplasmatales	3.12e-21	SAM_d13	RSP_d0	0.0717872	0.100502
Bacteria	Izemoplasmatales	3.12e-21	SAM_d13	E_d7	0.000423605	0.000741309
Bacteria	Izemoplasmatales	3.12e-21	SAM_d13	FR_d13	0.922529	0.922529
Bacteria	Izemoplasmatales	3.12e-21	SAM_d13	FL_d7	0.00018968	0.000354069
Bacteria	Izemoplasmatales	3.12e-21	FL_d13	E_d13	0.129035	0.172046
Bacteria	Izemoplasmatales	3.12e-21	FL_d13	RSP_d0	6.15e-10	5.74e-09
Bacteria	Izemoplasmatales	3.12e-21	FL_d13	E_d7	0.00320016	0.00527084
Bacteria	Izemoplasmatales	3.12e-21	FL_d13	FR_d13	1.14e-13	3.19e-12
Bacteria	Izemoplasmatales	3.12e-21	FL_d13	FL_d7	0.00608716	0.00946891
Bacteria	Izemoplasmatales	3.12e-21	E_d13	RSP_d0	2.82e-07	1.32e-06
Bacteria	Izemoplasmatales	3.12e-21	E_d13	E_d7	0.158371	0.201563
Bacteria	Izemoplasmatales	3.12e-21	E_d13	FR_d13	1.42e-08	7.95e-08
Bacteria	Izemoplasmatales	3.12e-21	E_d13	FL_d7	0.227898	0.277441
Bacteria	Izemoplasmatales	3.12e-21	RSP_d0	E_d7	2.73e-05	6.94e-05
Bacteria	Izemoplasmatales	3.12e-21	RSP_d0	FR_d13	0.0648055	0.0955029
Bacteria	Izemoplasmatales	3.12e-21	RSP_d0	FL_d7	1.45e-05	4.06e-05
Bacteria	Izemoplasmatales	3.12e-21	E_d7	FR_d13	3.59e-05	8.38e-05
Bacteria	Izemoplasmatales	3.12e-21	E_d7	FL_d7	0.835654	0.866604
Bacteria	Izemoplasmatales	3.12e-21	FR_d13	FL_d7	1.24e-05	3.87e-05
Bacteria	Olsenella	9.68e-22	RF_d0	SAM_d13	0.047841	0.078797
Bacteria	Olsenella	9.68e-22	RF_d0	FL_d13	0.0391861	0.0685757
Bacteria	Olsenella	9.68e-22	RF_d0	E_d13	0.501305	0.582893
Bacteria	Olsenella	9.68e-22	RF_d0	RSP_d0	0.109388	0.139917
Bacteria	Olsenella	9.68e-22	RF_d0	E_d7	0.0109116	0.0235018
Bacteria	Olsenella	9.68e-22	RF_d0	FR_d13	0.0915254	0.128136
Bacteria	Olsenella	9.68e-22	RF_d0	FL_d7	0.000120334	0.000421168
Bacteria	Olsenella	9.68e-22	SAM_d13	FL_d13	1.18e-07	5.5e-07
Bacteria	Olsenella	9.68e-22	SAM_d13	E_d13	0.000523275	0.00136306
Bacteria	Olsenella	9.68e-22	SAM_d13	RSP_d0	0.000277073	0.000862004
Bacteria	Olsenella	9.68e-22	SAM_d13	E_d7	2.16e-09	1.51e-08
Bacteria	Olsenella	9.68e-22	SAM_d13	FR_d13	0.534982	0.582893
Bacteria	Olsenella	9.68e-22	SAM_d13	FL_d7	1.31e-14	1.84e-13
Bacteria	Olsenella	9.68e-22	FL_d13	E_d13	0.0710138	0.110466
Bacteria	Olsenella	9.68e-22	FL_d13	RSP_d0	0.99226	0.99226
Bacteria	Olsenella	9.68e-22	FL_d13	E_d7	0.541257	0.582893
Bacteria	Olsenella	9.68e-22	FL_d13	FR_d13	5.65e-08	3.17e-07
Bacteria	Olsenella	9.68e-22	FL_d13	FL_d7	0.0209789	0.0391606
Bacteria	Olsenella	9.68e-22	E_d13	RSP_d0	0.214565	0.26121
Bacteria	Olsenella	9.68e-22	E_d13	E_d7	0.0147157	0.0294314
Bacteria	Olsenella	9.68e-22	E_d13	FR_d13	0.000823525	0.00192156
Bacteria	Olsenella	9.68e-22	E_d13	FL_d7	3.52e-05	0.000140902
Bacteria	Olsenella	9.68e-22	RSP_d0	E_d7	0.667036	0.691742
Bacteria	Olsenella	9.68e-22	RSP_d0	FR_d13	0.00053549	0.00136306
Bacteria	Olsenella	9.68e-22	RSP_d0	FL_d7	0.109935	0.139917
Bacteria	Olsenella	9.68e-22	E_d7	FR_d13	4.64e-10	4.33e-09
Bacteria	Olsenella	9.68e-22	E_d7	FL_d7	0.0854976	0.125996
Bacteria	Olsenella	9.68e-22	FR_d13	FL_d7	2.42e-16	6.78e-15
Bacteria	Fibrobacter	2.34e-11	RF_d0	SAM_d13	0.00116596	0.00362745
Bacteria	Fibrobacter	2.34e-11	RF_d0	FL_d13	0.0530294	0.0989883
Bacteria	Fibrobacter	2.34e-11	RF_d0	E_d13	0.231717	0.324403
Bacteria	Fibrobacter	2.34e-11	RF_d0	RSP_d0	0.0130075	0.0280161
Bacteria	Fibrobacter	2.34e-11	RF_d0	E_d7	0.347813	0.389551
Bacteria	Fibrobacter	2.34e-11	RF_d0	FR_d13	0.0218837	0.0437674
Bacteria	Fibrobacter	2.34e-11	RF_d0	FL_d7	0.245923	0.327897
Bacteria	Fibrobacter	2.34e-11	SAM_d13	FL_d13	0.0901113	0.141856
Bacteria	Fibrobacter	2.34e-11	SAM_d13	E_d13	0.00766051	0.0178745
Bacteria	Fibrobacter	2.34e-11	SAM_d13	RSP_d0	0.970743	0.970743
Bacteria	Fibrobacter	2.34e-11	SAM_d13	E_d7	3.07e-08	4.3e-07
Bacteria	Fibrobacter	2.34e-11	SAM_d13	FR_d13	0.0911931	0.141856
Bacteria	Fibrobacter	2.34e-11	SAM_d13	FL_d7	5.53e-09	1.55e-07
Bacteria	Fibrobacter	2.34e-11	FL_d13	E_d13	0.337236	0.389551
Bacteria	Fibrobacter	2.34e-11	FL_d13	RSP_d0	0.261449	0.332753
Bacteria	Fibrobacter	2.34e-11	FL_d13	E_d7	0.000162475	0.000649901
Bacteria	Fibrobacter	2.34e-11	FL_d13	FR_d13	0.785903	0.81501
Bacteria	Fibrobacter	2.34e-11	FL_d13	FL_d7	4.9e-05	0.00027436
Bacteria	Fibrobacter	2.34e-11	E_d13	RSP_d0	0.073803	0.129155
Bacteria	Fibrobacter	2.34e-11	E_d13	E_d7	0.00512109	0.0130355
Bacteria	Fibrobacter	2.34e-11	E_d13	FR_d13	0.167669	0.247091
Bacteria	Fibrobacter	2.34e-11	E_d13	FL_d7	0.00201161	0.0056325
Bacteria	Fibrobacter	2.34e-11	RSP_d0	E_d7	0.000195099	0.000682847
Bacteria	Fibrobacter	2.34e-11	RSP_d0	FR_d13	0.30614	0.372692
Bacteria	Fibrobacter	2.34e-11	RSP_d0	FL_d7	8.7e-05	0.000405887
Bacteria	Fibrobacter	2.34e-11	E_d7	FR_d13	3.33e-06	2.33e-05
Bacteria	Fibrobacter	2.34e-11	E_d7	FL_d7	0.76954	0.81501
Bacteria	Fibrobacter	2.34e-11	FR_d13	FL_d7	6.2e-07	5.78e-06
Bacteria	Bifidobacterium	6.3e-05	RF_d0	SAM_d13	0.0784745	0.156949
Bacteria	Bifidobacterium	6.3e-05	RF_d0	FL_d13	0.513549	0.575175
Bacteria	Bifidobacterium	6.3e-05	RF_d0	E_d13	0.361473	0.421718
Bacteria	Bifidobacterium	6.3e-05	RF_d0	RSP_d0	0.651899	0.702045
Bacteria	Bifidobacterium	6.3e-05	RF_d0	E_d7	0.000238511	0.00222611
Bacteria	Bifidobacterium	6.3e-05	RF_d0	FR_d13	0.0766408	0.156949
Bacteria	Bifidobacterium	6.3e-05	RF_d0	FL_d7	0.0126196	0.0441687
Bacteria	Bifidobacterium	6.3e-05	SAM_d13	FL_d13	0.150377	0.247679
Bacteria	Bifidobacterium	6.3e-05	SAM_d13	E_d13	0.272576	0.355227
Bacteria	Bifidobacterium	6.3e-05	SAM_d13	RSP_d0	0.0353086	0.0898764
Bacteria	Bifidobacterium	6.3e-05	SAM_d13	E_d7	0.0113127	0.0441687
Bacteria	Bifidobacterium	6.3e-05	SAM_d13	FR_d13	0.863833	0.863833
Bacteria	Bifidobacterium	6.3e-05	SAM_d13	FL_d7	0.331079	0.403052
Bacteria	Bifidobacterium	6.3e-05	FL_d13	E_d13	0.736295	0.763566
Bacteria	Bifidobacterium	6.3e-05	FL_d13	RSP_d0	0.267753	0.355227
Bacteria	Bifidobacterium	6.3e-05	FL_d13	E_d7	8.2e-05	0.00182665
Bacteria	Bifidobacterium	6.3e-05	FL_d13	FR_d13	0.14124	0.24717
Bacteria	Bifidobacterium	6.3e-05	FL_d13	FL_d7	0.0165027	0.0513417
Bacteria	Bifidobacterium	6.3e-05	E_d13	RSP_d0	0.179736	0.279589
Bacteria	Bifidobacterium	6.3e-05	E_d13	E_d7	0.000321471	0.0022503
Bacteria	Bifidobacterium	6.3e-05	E_d13	FR_d13	0.279107	0.355227
Bacteria	Bifidobacterium	6.3e-05	E_d13	FL_d7	0.0397294	0.092702
Bacteria	Bifidobacterium	6.3e-05	RSP_d0	E_d7	0.000130475	0.00182665
Bacteria	Bifidobacterium	6.3e-05	RSP_d0	FR_d13	0.0338061	0.0898764
Bacteria	Bifidobacterium	6.3e-05	RSP_d0	FL_d7	0.00569041	0.0265553
Bacteria	Bifidobacterium	6.3e-05	E_d7	FR_d13	0.00213414	0.0119512
Bacteria	Bifidobacterium	6.3e-05	E_d7	FL_d7	0.118537	0.221269
Bacteria	Bifidobacterium	6.3e-05	FR_d13	FL_d7	0.199113	0.293429

## Sheet: Table S4
Comparison of microbial genera relative abundances by sample type and samling day between treatments
Domain	Group	Feature	KW	Group1	Group2	p	q
Archaea	E_d7	Methanomicrobium	0.0497472	AN2.5	FV2.5	0.25618	0.365971
Archaea	E_d7	Methanomicrobium	0.0497472	AN2.5	TMR	0.25618	0.365971
Archaea	E_d7	Methanomicrobium	0.0497472	AN2.5	FV5	0.188593	0.365971
Archaea	E_d7	Methanomicrobium	0.0497472	AN2.5	AN5	0.169283	0.365971
Archaea	E_d7	Methanomicrobium	0.0497472	FV2.5	TMR	0.023151	0.0771698
Archaea	E_d7	Methanomicrobium	0.0497472	FV2.5	FV5	0.857714	0.952346
Archaea	E_d7	Methanomicrobium	0.0497472	FV2.5	AN5	0.81107	0.952346
Archaea	E_d7	Methanomicrobium	0.0497472	TMR	FV5	0.0142769	0.0713847
Archaea	E_d7	Methanomicrobium	0.0497472	TMR	AN5	0.0120738	0.0713847
Archaea	E_d7	Methanomicrobium	0.0497472	FV5	AN5	0.952346	0.952346
Archaea	E_d7	Methanobrevibacter	0.0953108	-	-	-	-
Archaea	E_d7	Methanomethylophilaceae uncl	0.0784281	-	-	-	-
Archaea	E_d7	Candidatus Methanomethylophilus	0.471392	-	-	-	-
Archaea	E_d7	Methanimicrococcus	0.00938055	AN2.5	FV2.5	0.0420103	0.140034
Archaea	E_d7	Methanimicrococcus	0.00938055	AN2.5	TMR	0.719716	0.719716
Archaea	E_d7	Methanimicrococcus	0.00938055	AN2.5	FV5	0.00137598	0.0137598
Archaea	E_d7	Methanimicrococcus	0.00938055	AN2.5	AN5	0.112996	0.188326
Archaea	E_d7	Methanimicrococcus	0.00938055	FV2.5	TMR	0.0940167	0.188326
Archaea	E_d7	Methanimicrococcus	0.00938055	FV2.5	FV5	0.243523	0.304404
Archaea	E_d7	Methanimicrococcus	0.00938055	FV2.5	AN5	0.653758	0.719716
Archaea	E_d7	Methanimicrococcus	0.00938055	TMR	FV5	0.00449999	0.0224999
Archaea	E_d7	Methanimicrococcus	0.00938055	TMR	AN5	0.220187	0.304404
Archaea	E_d7	Methanimicrococcus	0.00938055	FV5	AN5	0.10636	0.188326
Archaea	E_d7	Methanomethylophilaceae	0.0374129	AN2.5	FV2.5	0.370028	0.411142
Archaea	E_d7	Methanomethylophilaceae	0.0374129	AN2.5	TMR	0.33898	0.411142
Archaea	E_d7	Methanomethylophilaceae	0.0374129	AN2.5	FV5	0.0421649	0.159848
Archaea	E_d7	Methanomethylophilaceae	0.0374129	AN2.5	AN5	0.309656	0.411142
Archaea	E_d7	Methanomethylophilaceae	0.0374129	FV2.5	TMR	0.0639391	0.159848
Archaea	E_d7	Methanomethylophilaceae	0.0374129	FV2.5	FV5	0.25618	0.411142
Archaea	E_d7	Methanomethylophilaceae	0.0374129	FV2.5	AN5	0.904861	0.904861
Archaea	E_d7	Methanomethylophilaceae	0.0374129	TMR	FV5	0.00280744	0.0280744
Archaea	E_d7	Methanomethylophilaceae	0.0374129	TMR	AN5	0.0485951	0.159848
Archaea	E_d7	Methanomethylophilaceae	0.0374129	FV5	AN5	0.309656	0.411142
Archaea	FL_d7	Methanomicrobium	0.0910563	-	-	-	-
Archaea	FL_d7	Methanobrevibacter	0.368717	-	-	-	-
Archaea	FL_d7	Methanomethylophilaceae uncl	0.372322	-	-	-	-
Archaea	FL_d7	Candidatus Methanomethylophilus	0.754145	-	-	-	-
Archaea	FL_d7	Methanimicrococcus	0.263274	-	-	-	-
Archaea	FL_d7	Methanomethylophilaceae	0.493403	-	-	-	-
Archaea	E_d13	Methanomicrobium	0.106172	-	-	-	-
Archaea	E_d13	Methanobrevibacter	0.058648	-	-	-	-
Archaea	E_d13	Methanomethylophilaceae uncl	0.471392	-	-	-	-
Archaea	E_d13	Candidatus Methanomethylophilus	0.302272	-	-	-	-
Archaea	E_d13	Methanimicrococcus	0.0208397	AN2.5	FV2.5	0.0197694	0.0628875
Archaea	E_d13	Methanimicrococcus	0.0208397	AN2.5	TMR	0.952346	0.952346
Archaea	E_d13	Methanimicrococcus	0.0208397	AN2.5	FV5	0.0270239	0.0628875
Archaea	E_d13	Methanimicrococcus	0.0208397	AN2.5	AN5	0.857714	0.952346
Archaea	E_d13	Methanimicrococcus	0.0208397	FV2.5	TMR	0.023151	0.0628875
Archaea	E_d13	Methanimicrococcus	0.0208397	FV2.5	FV5	0.904861	0.952346
Archaea	E_d13	Methanimicrococcus	0.0208397	FV2.5	AN5	0.0314437	0.0628875
Archaea	E_d13	Methanimicrococcus	0.0208397	TMR	FV5	0.0314437	0.0628875
Archaea	E_d13	Methanimicrococcus	0.0208397	TMR	AN5	0.904861	0.952346
Archaea	E_d13	Methanimicrococcus	0.0208397	FV5	AN5	0.0421649	0.0702749
Archaea	E_d13	Methanomethylophilaceae	0.0267933	AN2.5	FV2.5	0.00279713	0.0279713
Archaea	E_d13	Methanomethylophilaceae	0.0267933	AN2.5	TMR	0.281878	0.402683
Archaea	E_d13	Methanomethylophilaceae	0.0267933	AN2.5	FV5	0.0142404	0.0712022
Archaea	E_d13	Methanomethylophilaceae	0.0267933	AN2.5	AN5	0.120093	0.28187
Archaea	E_d13	Methanomethylophilaceae	0.0267933	FV2.5	TMR	0.0557372	0.185791
Archaea	E_d13	Methanomethylophilaceae	0.0267933	FV2.5	FV5	0.590539	0.632457
Archaea	E_d13	Methanomethylophilaceae	0.0267933	FV2.5	AN5	0.15134	0.28187
Archaea	E_d13	Methanomethylophilaceae	0.0267933	TMR	FV5	0.169122	0.28187
Archaea	E_d13	Methanomethylophilaceae	0.0267933	TMR	AN5	0.632457	0.632457
Archaea	E_d13	Methanomethylophilaceae	0.0267933	FV5	AN5	0.369848	0.46231
Archaea	FL_d13	Methanomicrobium	0.0387765	AN2.5	FV2.5	0.675706	0.750784
Archaea	FL_d13	Methanomicrobium	0.0387765	AN2.5	TMR	0.135166	0.270333
Archaea	FL_d13	Methanomicrobium	0.0387765	AN2.5	FV5	0.120233	0.270333
Archaea	FL_d13	Methanomicrobium	0.0387765	AN2.5	AN5	0.473289	0.591612
Archaea	FL_d13	Methanomicrobium	0.0387765	FV2.5	TMR	0.0558293	0.186098
Archaea	FL_d13	Methanomicrobium	0.0387765	FV2.5	FV5	0.25618	0.426966
Archaea	FL_d13	Methanomicrobium	0.0387765	FV2.5	AN5	0.765087	0.765087
Archaea	FL_d13	Methanomicrobium	0.0387765	TMR	FV5	0.00230498	0.0230498
Archaea	FL_d13	Methanomicrobium	0.0387765	TMR	AN5	0.0270239	0.135119
Archaea	FL_d13	Methanomicrobium	0.0387765	FV5	AN5	0.402784	0.575405
Archaea	FL_d13	Methanobrevibacter	0.16211	-	-	-	-
Archaea	FL_d13	Methanomethylophilaceae uncl	0.118176	-	-	-	-
Archaea	FL_d13	Candidatus Methanomethylophilus	0.0543415	-	-	-	-
Archaea	FL_d13	Methanimicrococcus	0.00311652	AN2.5	FV2.5	0.0830812	0.138469
Archaea	FL_d13	Methanimicrococcus	0.00311652	AN2.5	TMR	0.81107	0.81107
Archaea	FL_d13	Methanimicrococcus	0.00311652	AN2.5	FV5	0.00188617	0.00943084
Archaea	FL_d13	Methanimicrococcus	0.00311652	AN2.5	AN5	0.0485951	0.0971902
Archaea	FL_d13	Methanimicrococcus	0.00311652	FV2.5	TMR	0.0485951	0.0971902
Archaea	FL_d13	Methanimicrococcus	0.00311652	FV2.5	FV5	0.169283	0.241832
Archaea	FL_d13	Methanimicrococcus	0.00311652	FV2.5	AN5	0.81107	0.81107
Archaea	FL_d13	Methanimicrococcus	0.00311652	TMR	FV5	0.000817973	0.00817973
Archaea	FL_d13	Methanimicrococcus	0.00311652	TMR	AN5	0.0270239	0.0900795
Archaea	FL_d13	Methanimicrococcus	0.00311652	FV5	AN5	0.25618	0.320225
Archaea	FL_d13	Methanomethylophilaceae	0.0277112	AN2.5	FV2.5	0.0120738	0.060369
Archaea	FL_d13	Methanomethylophilaceae	0.0277112	AN2.5	TMR	0.0485951	0.121488
Archaea	FL_d13	Methanomethylophilaceae	0.0277112	AN2.5	FV5	0.309656	0.423725
Archaea	FL_d13	Methanomethylophilaceae	0.0277112	AN2.5	AN5	0.904861	0.904861
Archaea	FL_d13	Methanomethylophilaceae	0.0277112	FV2.5	TMR	0.590679	0.65631
Archaea	FL_d13	Methanomethylophilaceae	0.0277112	FV2.5	FV5	0.135166	0.270333
Archaea	FL_d13	Methanomethylophilaceae	0.0277112	FV2.5	AN5	0.00855098	0.060369
Archaea	FL_d13	Methanomethylophilaceae	0.0277112	TMR	FV5	0.33898	0.423725
Archaea	FL_d13	Methanomethylophilaceae	0.0277112	TMR	AN5	0.0364698	0.121488
Archaea	FL_d13	Methanomethylophilaceae	0.0277112	FV5	AN5	0.25618	0.423725
Archaea	FR_d13	Methanomicrobium	0.284928	-	-	-	-
Archaea	FR_d13	Methanobrevibacter	0.598059	-	-	-	-
Archaea	FR_d13	Methanomethylophilaceae uncl	0.0218422	AN2.5	FV2.5	0.0119719	0.0847378
Archaea	FR_d13	Methanomethylophilaceae uncl	0.0218422	AN2.5	TMR	0.780989	0.867765
Archaea	FR_d13	Methanomethylophilaceae uncl	0.0218422	AN2.5	FV5	0.0175987	0.0847378
Archaea	FR_d13	Methanomethylophilaceae uncl	0.0218422	AN2.5	AN5	0.542174	0.774534
Archaea	FR_d13	Methanomethylophilaceae uncl	0.0218422	FV2.5	TMR	0.0254213	0.0847378
Archaea	FR_d13	Methanomethylophilaceae uncl	0.0218422	FV2.5	FV5	0.889438	0.889438
Archaea	FR_d13	Methanomethylophilaceae uncl	0.0218422	FV2.5	AN5	0.056983	0.113966
Archaea	FR_d13	Methanomethylophilaceae uncl	0.0218422	TMR	FV5	0.0360889	0.0902223
Archaea	FR_d13	Methanomethylophilaceae uncl	0.0218422	TMR	AN5	0.740268	0.867765
Archaea	FR_d13	Methanomethylophilaceae uncl	0.0218422	FV5	AN5	0.0776603	0.129434
Archaea	FR_d13	Candidatus Methanomethylophilus	0.0883062	-	-	-	-
Archaea	FR_d13	Methanimicrococcus	0.0298348	AN2.5	FV2.5	0.0109337	0.0546683
Archaea	FR_d13	Methanimicrococcus	0.0298348	AN2.5	TMR	0.404273	0.505341
Archaea	FR_d13	Methanimicrococcus	0.0298348	AN2.5	FV5	0.222866	0.31838
Archaea	FR_d13	Methanimicrococcus	0.0298348	AN2.5	AN5	0.66887	0.70029
Archaea	FR_d13	Methanimicrococcus	0.0298348	FV2.5	TMR	0.0871184	0.249079
Archaea	FR_d13	Methanimicrococcus	0.0298348	FV2.5	FV5	0.184883	0.31838
Archaea	FR_d13	Methanimicrococcus	0.0298348	FV2.5	AN5	0.00295374	0.0295374
Archaea	FR_d13	Methanimicrococcus	0.0298348	TMR	FV5	0.70029	0.70029
Archaea	FR_d13	Methanimicrococcus	0.0298348	TMR	AN5	0.207052	0.31838
Archaea	FR_d13	Methanimicrococcus	0.0298348	FV5	AN5	0.0996315	0.249079
Archaea	FR_d13	Methanomethylophilaceae	0.0718778	-	-	-	-
Archaea	SAM_d13	Methanomicrobium	0.425685	-	-	-	-
Archaea	SAM_d13	Methanobrevibacter	0.0723313	-	-	-	-
Archaea	SAM_d13	Methanomethylophilaceae uncl	0.431723	-	-	-	-
Archaea	SAM_d13	Candidatus Methanomethylophilus	0.795901	-	-	-	-
Archaea	SAM_d13	Methanimicrococcus	0.0147927	AN2.5	FV2.5	0.00855098	0.0427549
Archaea	SAM_d13	Methanimicrococcus	0.0147927	AN2.5	TMR	0.904861	0.904861
Archaea	SAM_d13	Methanimicrococcus	0.0147927	AN2.5	FV5	0.0421649	0.0843299
Archaea	SAM_d13	Methanimicrococcus	0.0147927	AN2.5	AN5	0.590679	0.65631
Archaea	SAM_d13	Methanimicrococcus	0.0147927	FV2.5	TMR	0.00597727	0.0427549
Archaea	SAM_d13	Methanimicrococcus	0.0147927	FV2.5	FV5	0.550097	0.65631
Archaea	SAM_d13	Methanimicrococcus	0.0147927	FV2.5	AN5	0.0364698	0.0843299
Archaea	SAM_d13	Methanimicrococcus	0.0147927	TMR	FV5	0.0314437	0.0843299
Archaea	SAM_d13	Methanimicrococcus	0.0147927	TMR	AN5	0.510939	0.65631
Archaea	SAM_d13	Methanimicrococcus	0.0147927	FV5	AN5	0.135166	0.225277
Archaea	SAM_d13	Methanomethylophilaceae	0.361589	-	-	-	-
Bacteria	E_d7	Lactobacillus	0.290242	-	-	-	-
Bacteria	E_d7	Pseudoscardovia	0.213453	-	-	-	-
Bacteria	E_d7	uncl. bact. (F082)	0.00715952	AN2.5	FV2.5	0.0197694	0.065898
Bacteria	E_d7	uncl. bact. (F082)	0.00715952	AN2.5	TMR	0.0421649	0.0971902
Bacteria	E_d7	uncl. bact. (F082)	0.00715952	AN2.5	FV5	0.231998	0.365971
Bacteria	E_d7	uncl. bact. (F082)	0.00715952	AN2.5	AN5	0.437219	0.485798
Bacteria	E_d7	uncl. bact. (F082)	0.00715952	FV2.5	TMR	0.765087	0.765087
Bacteria	E_d7	uncl. bact. (F082)	0.00715952	FV2.5	FV5	0.25618	0.365971
Bacteria	E_d7	uncl. bact. (F082)	0.00715952	FV2.5	AN5	0.00188617	0.0188617
Bacteria	E_d7	uncl. bact. (F082)	0.00715952	TMR	FV5	0.402784	0.485798
Bacteria	E_d7	uncl. bact. (F082)	0.00715952	TMR	AN5	0.00497285	0.0248643
Bacteria	E_d7	uncl. bact. (F082)	0.00715952	FV5	AN5	0.0485951	0.0971902
Bacteria	E_d7	Limosilactobacillus	0.0397119	AN2.5	FV2.5	0.81107	0.901189
Bacteria	E_d7	Limosilactobacillus	0.0397119	AN2.5	TMR	0.135166	0.270333
Bacteria	E_d7	Limosilactobacillus	0.0397119	AN2.5	FV5	0.169283	0.282138
Bacteria	E_d7	Limosilactobacillus	0.0397119	AN2.5	AN5	0.0142769	0.0713847
Bacteria	E_d7	Limosilactobacillus	0.0397119	FV2.5	TMR	0.0830812	0.266558
Bacteria	E_d7	Limosilactobacillus	0.0397119	FV2.5	FV5	0.106623	0.266558
Bacteria	E_d7	Limosilactobacillus	0.0397119	FV2.5	AN5	0.00716097	0.0713847
Bacteria	E_d7	Limosilactobacillus	0.0397119	TMR	FV5	0.904861	0.904861
Bacteria	E_d7	Limosilactobacillus	0.0397119	TMR	AN5	0.33898	0.423725
Bacteria	E_d7	Limosilactobacillus	0.0397119	FV5	AN5	0.282059	0.402941
Bacteria	E_d7	Prevotella	0.350267	-	-	-	-
Bacteria	E_d7	Rikenellaceae (RC9 gut)	0.634434	-	-	-	-
Bacteria	E_d7	Prevotellaceae	0.896532	-	-	-	-
Bacteria	E_d7	Treponema	0.780313	-	-	-	-
Bacteria	E_d7	Christensenellaceae (R-7)	0.103207	-	-	-	-
Bacteria	E_d7	Streptococcus	0.0407841	AN2.5	FV2.5	0.437046	0.546308
Bacteria	E_d7	Streptococcus	0.0407841	AN2.5	TMR	0.549947	0.549947
Bacteria	E_d7	Streptococcus	0.0407841	AN2.5	FV5	0.03138	0.1046
Bacteria	E_d7	Streptococcus	0.0407841	AN2.5	AN5	0.120093	0.28187
Bacteria	E_d7	Streptococcus	0.0407841	FV2.5	TMR	0.169122	0.28187
Bacteria	E_d7	Streptococcus	0.0407841	FV2.5	FV5	0.169122	0.28187
Bacteria	E_d7	Streptococcus	0.0407841	FV2.5	AN5	0.437046	0.546308
Bacteria	E_d7	Streptococcus	0.0407841	TMR	FV5	0.00595844	0.0595844
Bacteria	E_d7	Streptococcus	0.0407841	TMR	AN5	0.03138	0.1046
Bacteria	E_d7	Streptococcus	0.0407841	FV5	AN5	0.549947	0.549947
Bacteria	E_d7	Prevotella (7)	0.45439	-	-	-	-
Bacteria	E_d7	Ruminobacter	0.0748872	-	-	-	-
Bacteria	E_d7	Prevotellaceae ((YAB2003))	0.118826	-	-	-	-
Bacteria	E_d7	Pseudoramibacter	0.596775	-	-	-	-
Bacteria	E_d7	Catenisphaera	0.45439	-	-	-	-
Bacteria	E_d7	Megasphaera	0.844355	-	-	-	-
Bacteria	E_d7	Izemoplasmatales	0.767251	-	-	-	-
Bacteria	E_d7	Olsenella	0.744028	-	-	-	-
Bacteria	E_d7	Fibrobacter	0.647166	-	-	-	-
Bacteria	E_d7	Bifidobacterium	0.286546	-	-	-	-
Bacteria	FL_d7	Lactobacillus	0.764633	-	-	-	-
Bacteria	FL_d7	Pseudoscardovia	0.077977	-	-	-	-
Bacteria	FL_d7	uncl. bact. (F082)	0.527241	-	-	-	-
Bacteria	FL_d7	Limosilactobacillus	0.125689	-	-	-	-
Bacteria	FL_d7	Prevotella	0.624295	-	-	-	-
Bacteria	FL_d7	Rikenellaceae (RC9 gut)	0.806222	-	-	-	-
Bacteria	FL_d7	Prevotellaceae	0.961814	-	-	-	-
Bacteria	FL_d7	Treponema	0.137406	-	-	-	-
Bacteria	FL_d7	Christensenellaceae (R-7)	0.327573	-	-	-	-
Bacteria	FL_d7	Streptococcus	0.0862707	-	-	-	-
Bacteria	FL_d7	Prevotella (7)	0.217684	-	-	-	-
Bacteria	FL_d7	Ruminobacter	0.167511	-	-	-	-
Bacteria	FL_d7	Prevotellaceae ((YAB2003))	0.574697	-	-	-	-
Bacteria	FL_d7	Pseudoramibacter	0.768963	-	-	-	-
Bacteria	FL_d7	Catenisphaera	0.536359	-	-	-	-
Bacteria	FL_d7	Megasphaera	0.876967	-	-	-	-
Bacteria	FL_d7	Izemoplasmatales	0.854063	-	-	-	-
Bacteria	FL_d7	Olsenella	0.81264	-	-	-	-
Bacteria	FL_d7	Fibrobacter	0.0557246	-	-	-	-
Bacteria	FL_d7	Bifidobacterium	0.738769	-	-	-	-
Bacteria	E_d13	Lactobacillus	0.494063	-	-	-	-
Bacteria	E_d13	Pseudoscardovia	0.0145042	AN2.5	FV2.5	0.131248	0.218747
Bacteria	E_d13	Pseudoscardovia	0.0145042	AN2.5	TMR	0.469583	0.613592
Bacteria	E_d13	Pseudoscardovia	0.0145042	AN2.5	FV5	0.044192	0.0883841
Bacteria	E_d13	Pseudoscardovia	0.0145042	AN2.5	AN5	0.490874	0.613592
Bacteria	E_d13	Pseudoscardovia	0.0145042	FV2.5	TMR	0.0255914	0.0853048
Bacteria	E_d13	Pseudoscardovia	0.0145042	FV2.5	FV5	0.614918	0.683242
Bacteria	E_d13	Pseudoscardovia	0.0145042	FV2.5	AN5	0.0369636	0.0883841
Bacteria	E_d13	Pseudoscardovia	0.0145042	TMR	FV5	0.00623003	0.0535663
Bacteria	E_d13	Pseudoscardovia	0.0145042	TMR	AN5	0.984517	0.984517
Bacteria	E_d13	Pseudoscardovia	0.0145042	FV5	AN5	0.0107133	0.0535663
Bacteria	E_d13	uncl. bact. (F082)	0.148342	-	-	-	-
Bacteria	E_d13	Limosilactobacillus	0.0108716	AN2.5	FV2.5	0.131587	0.219311
Bacteria	E_d13	Limosilactobacillus	0.0108716	AN2.5	TMR	0.450887	0.594399
Bacteria	E_d13	Limosilactobacillus	0.0108716	AN2.5	FV5	0.0326668	0.081667
Bacteria	E_d13	Limosilactobacillus	0.0108716	AN2.5	AN5	0.534959	0.594399
Bacteria	E_d13	Limosilactobacillus	0.0108716	FV2.5	TMR	0.0237091	0.0790303
Bacteria	E_d13	Limosilactobacillus	0.0108716	FV2.5	FV5	0.52982	0.594399
Bacteria	E_d13	Limosilactobacillus	0.0108716	FV2.5	AN5	0.0437505	0.087501
Bacteria	E_d13	Limosilactobacillus	0.0108716	TMR	FV5	0.00385129	0.0385129
Bacteria	E_d13	Limosilactobacillus	0.0108716	TMR	AN5	0.938181	0.938181
Bacteria	E_d13	Limosilactobacillus	0.0108716	FV5	AN5	0.00937279	0.046864
Bacteria	E_d13	Prevotella	0.214171	-	-	-	-
Bacteria	E_d13	Rikenellaceae (RC9 gut)	0.054493	-	-	-	-
Bacteria	E_d13	Prevotellaceae	0.0331981	AN2.5	FV2.5	0.131587	0.252241
Bacteria	E_d13	Prevotellaceae	0.0331981	AN2.5	TMR	0.900004	0.900004
Bacteria	E_d13	Prevotellaceae	0.0331981	AN2.5	FV5	0.285486	0.356857
Bacteria	E_d13	Prevotellaceae	0.0331981	AN2.5	AN5	0.12087	0.252241
Bacteria	E_d13	Prevotellaceae	0.0331981	FV2.5	TMR	0.102358	0.252241
Bacteria	E_d13	Prevotellaceae	0.0331981	FV2.5	FV5	0.660084	0.733427
Bacteria	E_d13	Prevotellaceae	0.0331981	FV2.5	AN5	0.00320714	0.0320714
Bacteria	E_d13	Prevotellaceae	0.0331981	TMR	FV5	0.232582	0.33226
Bacteria	E_d13	Prevotellaceae	0.0331981	TMR	AN5	0.151345	0.252241
Bacteria	E_d13	Prevotellaceae	0.0331981	FV5	AN5	0.0110858	0.0554292
Bacteria	E_d13	Treponema	0.250577	-	-	-	-
Bacteria	E_d13	Christensenellaceae (R-7)	0.13813	-	-	-	-
Bacteria	E_d13	Streptococcus	0.445071	-	-	-	-
Bacteria	E_d13	Prevotella (7)	0.910593	-	-	-	-
Bacteria	E_d13	Ruminobacter	0.0315167	AN2.5	FV2.5	0.187039	0.374078
Bacteria	E_d13	Ruminobacter	0.0315167	AN2.5	TMR	0.0278791	0.10441
Bacteria	E_d13	Ruminobacter	0.0315167	AN2.5	FV5	0.900004	0.900004
Bacteria	E_d13	Ruminobacter	0.0315167	AN2.5	AN5	0.415447	0.461608
Bacteria	E_d13	Ruminobacter	0.0315167	FV2.5	TMR	0.37908	0.461608
Bacteria	E_d13	Ruminobacter	0.0315167	FV2.5	FV5	0.232582	0.387637
Bacteria	E_d13	Ruminobacter	0.0315167	FV2.5	AN5	0.0417641	0.10441
Bacteria	E_d13	Ruminobacter	0.0315167	TMR	FV5	0.0381419	0.10441
Bacteria	E_d13	Ruminobacter	0.0315167	TMR	AN5	0.00436907	0.0436907
Bacteria	E_d13	Ruminobacter	0.0315167	FV5	AN5	0.352019	0.461608
Bacteria	E_d13	Prevotellaceae ((YAB2003))	0.530047	-	-	-	-
Bacteria	E_d13	Pseudoramibacter	0.548184	-	-	-	-
Bacteria	E_d13	Catenisphaera	0.153859	-	-	-	-
Bacteria	E_d13	Megasphaera	0.991255	-	-	-	-
Bacteria	E_d13	Izemoplasmatales	0.812099	-	-	-	-
Bacteria	E_d13	Olsenella	0.112525	-	-	-	-
Bacteria	E_d13	Fibrobacter	0.568682	-	-	-	-
Bacteria	E_d13	Bifidobacterium	0.807183	-	-	-	-
Bacteria	FL_d13	Lactobacillus	0.387803	-	-	-	-
Bacteria	FL_d13	Pseudoscardovia	0.937741	-	-	-	-
Bacteria	FL_d13	uncl. bact. (F082)	0.132452	-	-	-	-
Bacteria	FL_d13	Limosilactobacillus	0.445071	-	-	-	-
Bacteria	FL_d13	Prevotella	0.0460464	AN2.5	FV2.5	0.131587	0.291789
Bacteria	FL_d13	Prevotella	0.0460464	AN2.5	TMR	0.258095	0.336351
Bacteria	FL_d13	Prevotella	0.0460464	AN2.5	FV5	0.0123772	0.0618862
Bacteria	FL_d13	Prevotella	0.0460464	AN2.5	AN5	0.850497	0.850497
Bacteria	FL_d13	Prevotella	0.0460464	FV2.5	TMR	0.706197	0.784663
Bacteria	FL_d13	Prevotella	0.0460464	FV2.5	FV5	0.26908	0.336351
Bacteria	FL_d13	Prevotella	0.0460464	FV2.5	AN5	0.089818	0.291789
Bacteria	FL_d13	Prevotella	0.0460464	TMR	FV5	0.145894	0.291789
Bacteria	FL_d13	Prevotella	0.0460464	TMR	AN5	0.187039	0.311731
Bacteria	FL_d13	Prevotella	0.0460464	FV5	AN5	0.00745722	0.0618862
Bacteria	FL_d13	Rikenellaceae (RC9 gut)	0.838688	-	-	-	-
Bacteria	FL_d13	Prevotellaceae	0.862268	-	-	-	-
Bacteria	FL_d13	Treponema	0.124915	-	-	-	-
Bacteria	FL_d13	Christensenellaceae (R-7)	0.0851487	-	-	-	-
Bacteria	FL_d13	Streptococcus	0.489984	-	-	-	-
Bacteria	FL_d13	Prevotella (7)	0.830364	-	-	-	-
Bacteria	FL_d13	Ruminobacter	0.0182951	AN2.5	FV2.5	0.52982	0.615228
Bacteria	FL_d13	Ruminobacter	0.0182951	AN2.5	TMR	0.116252	0.232504
Bacteria	FL_d13	Ruminobacter	0.0182951	AN2.5	FV5	0.107551	0.232504
Bacteria	FL_d13	Ruminobacter	0.0182951	AN2.5	AN5	0.258095	0.430158
Bacteria	FL_d13	Ruminobacter	0.0182951	FV2.5	TMR	0.0278791	0.0929304
Bacteria	FL_d13	Ruminobacter	0.0182951	FV2.5	FV5	0.304126	0.434465
Bacteria	FL_d13	Ruminobacter	0.0182951	FV2.5	AN5	0.615228	0.615228
Bacteria	FL_d13	Ruminobacter	0.0182951	TMR	FV5	0.00218773	0.0218773
Bacteria	FL_d13	Ruminobacter	0.0182951	TMR	AN5	0.00690051	0.0345026
Bacteria	FL_d13	Ruminobacter	0.0182951	FV5	AN5	0.573921	0.615228
Bacteria	FL_d13	Prevotellaceae ((YAB2003))	0.165788	-	-	-	-
Bacteria	FL_d13	Pseudoramibacter	0.932352	-	-	-	-
Bacteria	FL_d13	Catenisphaera	0.808319	-	-	-	-
Bacteria	FL_d13	Megasphaera	0.511457	-	-	-	-
Bacteria	FL_d13	Izemoplasmatales	0.286758	-	-	-	-
Bacteria	FL_d13	Olsenella	0.765253	-	-	-	-
Bacteria	FL_d13	Fibrobacter	0.218613	-	-	-	-
Bacteria	FL_d13	Bifidobacterium	0.707617	-	-	-	-
Bacteria	FR_d13	Lactobacillus	0.0983523	-	-	-	-
Bacteria	FR_d13	Pseudoscardovia	0.731229	-	-	-	-
Bacteria	FR_d13	uncl. bact. (F082)	0.0028963	AN2.5	FV2.5	0.0603095	0.150774
Bacteria	FR_d13	uncl. bact. (F082)	0.0028963	AN2.5	TMR	0.0516528	0.150774
Bacteria	FR_d13	uncl. bact. (F082)	0.0028963	AN2.5	FV5	0.886821	0.94619
Bacteria	FR_d13	uncl. bact. (F082)	0.0028963	AN2.5	AN5	0.153126	0.191407
Bacteria	FR_d13	uncl. bact. (F082)	0.0028963	FV2.5	TMR	0.94619	0.94619
Bacteria	FR_d13	uncl. bact. (F082)	0.0028963	FV2.5	FV5	0.1103	0.183833
Bacteria	FR_d13	uncl. bact. (F082)	0.0028963	FV2.5	AN5	0.000942665	0.00471332
Bacteria	FR_d13	uncl. bact. (F082)	0.0028963	TMR	FV5	0.0970487	0.183833
Bacteria	FR_d13	uncl. bact. (F082)	0.0028963	TMR	AN5	0.000739246	0.00471332
Bacteria	FR_d13	uncl. bact. (F082)	0.0028963	FV5	AN5	0.142939	0.191407
Bacteria	FR_d13	Limosilactobacillus	0.14825	-	-	-	-
Bacteria	FR_d13	Prevotella	0.204348	-	-	-	-
Bacteria	FR_d13	Rikenellaceae (RC9 gut)	0.471546	-	-	-	-
Bacteria	FR_d13	Prevotellaceae	0.295881	-	-	-	-
Bacteria	FR_d13	Treponema	0.393105	-	-	-	-
Bacteria	FR_d13	Christensenellaceae (R-7)	0.269055	-	-	-	-
Bacteria	FR_d13	Streptococcus	0.573642	-	-	-	-
Bacteria	FR_d13	Prevotella (7)	0.608007	-	-	-	-
Bacteria	FR_d13	Ruminobacter	0.436872	-	-	-	-
Bacteria	FR_d13	Prevotellaceae ((YAB2003))	0.280885	-	-	-	-
Bacteria	FR_d13	Pseudoramibacter	0.571638	-	-	-	-
Bacteria	FR_d13	Catenisphaera	0.789295	-	-	-	-
Bacteria	FR_d13	Megasphaera	0.586184	-	-	-	-
Bacteria	FR_d13	Izemoplasmatales	0.0148069	AN2.5	FV2.5	0.110061	0.257496
Bacteria	FR_d13	Izemoplasmatales	0.0148069	AN2.5	TMR	0.211636	0.302338
Bacteria	FR_d13	Izemoplasmatales	0.0148069	AN2.5	FV5	0.789161	0.789161
Bacteria	FR_d13	Izemoplasmatales	0.0148069	AN2.5	AN5	0.131581	0.257496
Bacteria	FR_d13	Izemoplasmatales	0.0148069	FV2.5	TMR	0.727208	0.789161
Bacteria	FR_d13	Izemoplasmatales	0.0148069	FV2.5	FV5	0.0806742	0.257496
Bacteria	FR_d13	Izemoplasmatales	0.0148069	FV2.5	AN5	0.00189755	0.0189754
Bacteria	FR_d13	Izemoplasmatales	0.0148069	TMR	FV5	0.154498	0.257496
Bacteria	FR_d13	Izemoplasmatales	0.0148069	TMR	AN5	0.00583389	0.0291694
Bacteria	FR_d13	Izemoplasmatales	0.0148069	FV5	AN5	0.25905	0.323812
Bacteria	FR_d13	Olsenella	0.454279	-	-	-	-
Bacteria	FR_d13	Fibrobacter	0.698893	-	-	-	-
Bacteria	FR_d13	Bifidobacterium	0.966438	-	-	-	-
Bacteria	SAM_d13	Lactobacillus	0.0360955	AN2.5	FV2.5	0.169283	0.282138
Bacteria	SAM_d13	Lactobacillus	0.0360955	AN2.5	TMR	0.765087	0.850097
Bacteria	SAM_d13	Lactobacillus	0.0360955	AN2.5	FV5	0.231998	0.331425
Bacteria	SAM_d13	Lactobacillus	0.0360955	AN2.5	AN5	0.169283	0.282138
Bacteria	SAM_d13	Lactobacillus	0.0360955	FV2.5	TMR	0.282059	0.352574
Bacteria	SAM_d13	Lactobacillus	0.0360955	FV2.5	FV5	0.0101774	0.0508872
Bacteria	SAM_d13	Lactobacillus	0.0360955	FV2.5	AN5	0.00597727	0.0508872
Bacteria	SAM_d13	Lactobacillus	0.0360955	TMR	FV5	0.135166	0.282138
Bacteria	SAM_d13	Lactobacillus	0.0360955	TMR	AN5	0.0942643	0.282138
Bacteria	SAM_d13	Lactobacillus	0.0360955	FV5	AN5	0.857714	0.857714
Bacteria	SAM_d13	Pseudoscardovia	0.167511	-	-	-	-
Bacteria	SAM_d13	uncl. bact. (F082)	0.479109	-	-	-	-
Bacteria	SAM_d13	Limosilactobacillus	0.133641	-	-	-	-
Bacteria	SAM_d13	Prevotella	0.538885	-	-	-	-
Bacteria	SAM_d13	Rikenellaceae (RC9 gut)	0.685976	-	-	-	-
Bacteria	SAM_d13	Prevotellaceae	0.916223	-	-	-	-
Bacteria	SAM_d13	Treponema	0.670386	-	-	-	-
Bacteria	SAM_d13	Christensenellaceae (R-7)	0.19597	-	-	-	-
Bacteria	SAM_d13	Streptococcus	0.926601	-	-	-	-
Bacteria	SAM_d13	Prevotella (7)	0.894272	-	-	-	-
Bacteria	SAM_d13	Ruminobacter	0.0452567	AN2.5	FV2.5	0.765087	0.765087
Bacteria	SAM_d13	Ruminobacter	0.0452567	AN2.5	TMR	0.209482	0.331425
Bacteria	SAM_d13	Ruminobacter	0.0452567	AN2.5	FV5	0.231998	0.331425
Bacteria	SAM_d13	Ruminobacter	0.0452567	AN2.5	AN5	0.120233	0.300582
Bacteria	SAM_d13	Ruminobacter	0.0452567	FV2.5	TMR	0.120233	0.300582
Bacteria	SAM_d13	Ruminobacter	0.0452567	FV2.5	FV5	0.370028	0.462535
Bacteria	SAM_d13	Ruminobacter	0.0452567	FV2.5	AN5	0.209482	0.331425
Bacteria	SAM_d13	Ruminobacter	0.0452567	TMR	FV5	0.0142769	0.0713847
Bacteria	SAM_d13	Ruminobacter	0.0452567	TMR	AN5	0.00497285	0.0497285
Bacteria	SAM_d13	Ruminobacter	0.0452567	FV5	AN5	0.719918	0.765087
Bacteria	SAM_d13	Prevotellaceae ((YAB2003))	0.0537064	-	-	-	-
Bacteria	SAM_d13	Pseudoramibacter	0.685976	-	-	-	-
Bacteria	SAM_d13	Catenisphaera	0.934577	-	-	-	-
Bacteria	SAM_d13	Megasphaera	0.890234	-	-	-	-
Bacteria	SAM_d13	Izemoplasmatales	0.102441	-	-	-	-
Bacteria	SAM_d13	Olsenella	0.183707	-	-	-	-
Bacteria	SAM_d13	Fibrobacter	0.493246	-	-	-	-
Bacteria	SAM_d13	Bifidobacterium	0.9532	-	-	-	-

## Sheet: Table S5
Correlation between traits
feature1	feature2	r	p	p_adjusted
CH4_p	Tot_gas	0.302579	0.000782291	0.00127122
CH4_ml	Tot_gas	0.612892	1.01e-13	4.62e-13
NH3N_d	Tot_gas	0.658014	3.19e-16	1.78e-15
Acetate_d	Tot_gas	0.52429	7.95e-10	2.39e-09
Propionate_d	Tot_gas	0.26943	0.00292229	0.00422108
IsoButyrate_d	Tot_gas	0.583461	2.68e-12	1.1e-11
Butyrate_d	Tot_gas	0.0654976	0.477243	0.517013
IsoValerate_d	Tot_gas	0.29212	0.0012061	0.00189988
Tot_gas	Valerate_d	-0.21968	0.0159169	0.02217
Acetate_Propionate	Tot_gas	0.512799	2.13e-09	5.92e-09
Tot_gas	VFA_d	0.576685	5.46e-12	2.13e-11
Tot_gas	ph	-0.135115	0.141191	0.172076
CH4_ml	CH4_p	0.913068	8.66e-48	6.75e-46
CH4_p	NH3N_d	0.310999	0.000545603	0.000925152
Acetate_d	CH4_p	0.0922606	0.316235	0.357483
CH4_p	Propionate_d	-0.117994	0.19931	0.239173
CH4_p	IsoButyrate_d	0.403971	4.75e-06	1.03e-05
Butyrate_d	CH4_p	0.29188	0.00121787	0.00189988
CH4_p	IsoValerate_d	0.347745	9.96e-05	0.000189406
CH4_p	Valerate_d	0.273138	0.00254132	0.00374006
Acetate_Propionate	CH4_p	0.194853	0.0329532	0.0443163
CH4_p	VFA_d	0.306843	0.000652662	0.00108314
CH4_p	ph	-0.00700347	0.939485	0.939485
CH4_ml	NH3N_d	0.537875	2.37e-10	7.4e-10
Acetate_d	CH4_ml	0.348556	9.57e-05	0.000186527
CH4_ml	Propionate_d	0.0627773	0.495767	0.529724
CH4_ml	IsoButyrate_d	0.553621	5.44e-11	1.85e-10
Butyrate_d	CH4_ml	0.170588	0.0624882	0.0826115
CH4_ml	IsoValerate_d	0.326385	0.000274653	0.000476066
CH4_ml	Valerate_d	0.022153	0.810204	0.842612
Acetate_Propionate	CH4_ml	0.388854	1.14e-05	2.4e-05
CH4_ml	VFA_d	0.487569	1.62e-08	4.37e-08
CH4_ml	ph	0.00980445	0.91536	0.927247
Acetate_d	NH3N_d	0.675207	2.73e-17	1.64e-16
NH3N_d	Propionate_d	0.336046	0.000175151	0.000310495
IsoButyrate_d	NH3N_d	0.805985	1.22e-28	3.16e-27
Butyrate_d	NH3N_d	0.0758554	0.410256	0.457142
IsoValerate_d	NH3N_d	0.259485	0.00421035	0.00597105
NH3N_d	Valerate_d	-0.343364	0.000123337	0.000229054
Acetate_Propionate	NH3N_d	0.678223	1.74e-17	1.13e-16
NH3N_d	VFA_d	0.731293	2.45e-21	2.12e-20
NH3N_d	ph	-0.111866	0.223824	0.264519
Acetate_d	Propionate_d	0.749621	6.89e-23	6.72e-22
Acetate_d	IsoButyrate_d	0.453949	1.92e-07	4.53e-07
Acetate_d	Butyrate_d	-0.424034	1.39e-06	3.1e-06
Acetate_d	IsoValerate_d	-0.094818	0.302949	0.3475
Acetate_d	Valerate_d	-0.606357	2.15e-13	9.31e-13
Acetate_Propionate	Acetate_d	0.538596	2.22e-10	7.22e-10
Acetate_d	VFA_d	0.784465	3.05e-26	4.76e-25
Acetate_d	ph	0.163179	0.0749488	0.0974334
IsoButyrate_d	Propionate_d	0.0108214	0.906618	0.927247
Butyrate_d	Propionate_d	-0.699809	5.98e-19	4.66e-18
IsoValerate_d	Propionate_d	-0.472468	5.09e-08	1.24e-07
Propionate_d	Valerate_d	-0.626171	2.04e-14	9.94e-14
Acetate_Propionate	Propionate_d	-0.0698549	0.448367	0.492572
Propionate_d	VFA_d	0.445217	3.49e-07	8e-07
Propionate_d	ph	0.352957	7.69e-05	0.000153703
Butyrate_d	IsoButyrate_d	0.516687	1.53e-09	4.42e-09
IsoButyrate_d	IsoValerate_d	0.678671	1.63e-17	1.13e-16
IsoButyrate_d	Valerate_d	0.0611508	0.507021	0.534427
Acetate_Propionate	IsoButyrate_d	0.784502	3.03e-26	4.76e-25
IsoButyrate_d	VFA_d	0.78009	8.69e-26	1.13e-24
IsoButyrate_d	ph	-0.281316	0.00185501	0.00278252
Butyrate_d	IsoValerate_d	0.824021	6.77e-31	2.64e-29
Butyrate_d	Valerate_d	0.759232	9.34e-24	1.04e-22
Acetate_Propionate	Butyrate_d	0.287815	0.00143465	0.00219418
Butyrate_d	VFA_d	0.150691	0.100413	0.128397
Butyrate_d	ph	-0.478501	3.24e-08	8.16e-08
IsoValerate_d	Valerate_d	0.564801	1.83e-11	6.78e-11
Acetate_Propionate	IsoValerate_d	0.557889	3.6e-11	1.28e-10
IsoValerate_d	VFA_d	0.359946	5.39e-05	0.000110684
IsoValerate_d	ph	-0.483361	2.25e-08	5.84e-08
Acetate_Propionate	Valerate_d	-0.138619	0.131068	0.162275
VFA_d	Valerate_d	-0.14568	0.112372	0.141372
Valerate_d	ph	-0.340713	0.000140189	0.000254296
Acetate_Propionate	VFA_d	0.641297	3.01e-15	1.56e-14
Acetate_Propionate	ph	-0.210385	0.0210878	0.028857
VFA_d	ph	-0.104115	0.257778	0.3001

## Sheet: Table S6
Correlations between microbial genera and traits
	feature1	feature2	r	p	p_adj	stype
0	Megasphaera	Valerate_d	0.797559	7.25e-10	3.63e-07	FL
1	Megasphaera	Propionate_d	-0.793524	1.01e-09	3.63e-07	FL
2	Megasphaera	Butyrate_d	0.769027	6.77e-09	1.61e-06	FL
3	Megasphaera	Acetate_d	-0.732923	7.55e-08	1.35e-05	FL
4	Bifidobacterium	Propionate_d	-0.72497	1.22e-07	1.75e-05	FL
5	Shuttleworthia	Butyrate_d	0.715868	2.07e-07	2.14e-05	FL
6	Methanomethylophilaceae_uncl	ph	0.713647	2.35e-07	2.14e-05	FL
7	Methanimicrococcus	ph	0.713364	2.39e-07	2.14e-05	FL
8	Bifidobacterium	Acetate_d	-0.708403	3.15e-07	2.38e-05	FL
9	Candidatus_Saccharimonas	Acetate_d	0.707422	3.33e-07	2.38e-05	FL
10	Methanobrevibacter	Valerate_d	-0.700019	4.98e-07	3.23e-05	FL
11	Shuttleworthia	Valerate_d	0.688187	9.23e-07	5.5e-05	FL
12	Candidatus_Saccharimonas	Valerate_d	-0.679245	1.44e-06	7.8e-05	FL
13	Candidatus_Saccharimonas	NH3N_d	0.678117	1.53e-06	7.8e-05	FL
14	uncl(WPS-2)	Butyrate_d	-0.667715	2.52e-06	0.00012001	FL
15	Coprococcus	Acetate_d	0.65647	4.23e-06	0.000189073	FL
16	Shuttleworthia	IsoValerate_d	0.654379	4.65e-06	0.000191331	FL
17	Methanomicrobium	ph	0.653586	4.82e-06	0.000191331	FL
18	Bifidobacterium	Valerate_d	0.646001	6.73e-06	0.000253307	FL
19	Syntrophococcus	Acetate_d	0.63914	9.04e-06	0.000323182	FL
20	uncl(WPS-2)	Valerate_d	-0.632506	1.19e-05	0.000389207	FL
21	Prevotellaceae_uncl(UCG-003)	Valerate_d	-0.632439	1.2e-05	0.000389207	FL
22	Shuttleworthia	Propionate_d	-0.626567	1.52e-05	0.000473737	FL
23	Methanosphaera	Acetate_d	0.623838	1.7e-05	0.000506941	FL
24	Prevotellaceae_uncl(UCG-001)	Butyrate_d	-0.619769	2e-05	0.000572579	FL
25	Coprococcus	NH3N_d	0.610464	2.88e-05	0.000791776	FL
26	Prevotellaceae_uncl(UCG-003)	Butyrate_d	-0.597927	4.61e-05	0.00122207	FL
27	Prevotellaceae_uncl(UCG-003)	Propionate_d	0.586817	6.9e-05	0.0017481	FL
28	Methanobrevibacter	Acetate_d	0.586039	7.09e-05	0.0017481	FL
29	Prevotellaceae_uncl(UCG-001)	IsoValerate_d	-0.580079	8.74e-05	0.0020827	FL
30	Prevotellaceae_uncl(UCG-003)	Acetate_d	0.577125	9.68e-05	0.00223219	FL
31	Muribaculaceae	Acetate_d	0.572722	0.000112488	0.00251339	FL
32	Megasphaera	IsoValerate_d	0.567211	0.000135381	0.00293326	FL
33	Syntrophococcus	Valerate_d	-0.562779	0.000156763	0.00329662	FL
34	Bifidobacterium	Butyrate_d	0.559349	0.000175351	0.00358218	FL
35	uncl(WPS-2)	Propionate_d	0.558006	0.00018315	0.00363757	FL
36	uncl(NK4A214)	CH4_ml	0.557146	0.000188316	0.00363907	FL
37	Christensenellaceae_uncl(R-7)	Acetate_d	0.550948	0.000229553	0.00407428	FL
38	Rikenellaceae_uncl(RC9_gut)	ph	0.550274	0.00023449	0.00407428	FL
39	Clostridia_uncl(vadinBB60)	IsoValerate_d	-0.549944	0.000236948	0.00407428	FL
40	Olsenella	CH4_p	0.549423	0.000240871	0.00407428	FL
41	Muribaculaceae	VFA_d	0.548909	0.000244793	0.00407428	FL
42	Bifidobacterium	ph	-0.54831	0.000249447	0.00407428	FL
43	uncl(Family_XIII_AD3011)	Acetate_Propionate	0.548147	0.000250725	0.00407428	FL
44	uncl(F082)	Valerate_d	-0.543927	0.000285944	0.00454333	FL
45	Methanomethylophilaceae_uncl	IsoValerate_d	-0.541375	0.000309342	0.00471373	FL
46	Christensenellaceae_uncl(R-7)	NH3N_d	0.540566	0.000317115	0.00471373	FL
47	uncl(NK4A214)	Tot_gas	0.539505	0.000327573	0.00471373	FL
48	uncl(Family_XIII_AD3011)	Acetate_d	0.538877	0.000333905	0.00471373	FL
49	Coprococcus	VFA_d	0.538675	0.000335957	0.00471373	FL
50	Prevotella_7	Valerate_d	0.538649	0.000336224	0.00471373	FL
51	Methanosphaera	Propionate_d	0.536548	0.000358361	0.00492747	FL
52	Prevotella	IsoValerate_d	-0.535274	0.000372409	0.00502401	FL
53	Erysipelotrichaceae_uncl	Acetate_d	0.534647	0.000379497	0.00502482	FL
54	uncl(NK4A214)	Acetate_d	0.533709	0.000390338	0.00507439	FL
55	Methanobrevibacter	Butyrate_d	-0.529343	0.000444518	0.00567554	FL
56	Pseudoscardovia	ph	-0.52676	0.000479654	0.00601671	FL
57	Prevotella	Butyrate_d	-0.526153	0.000488263	0.00601911	FL
58	Prevotellaceae_uncl(UCG-001)	IsoButyrate_d	-0.523475	0.00052792	0.00636131	FL
59	uncl(Family_XIII_AD3011)	NH3N_d	0.523092	0.000533817	0.00636131	FL
60	Candidatus_Methanomethylophilus	Butyrate_d	-0.520524	0.000574937	0.00669215	FL
61	Pseudoramibacter	CH4_p	0.520201	0.000580298	0.00669215	FL
62	Lactobacillus	CH4_p	0.516868	0.000638343	0.00724469	FL
63	Negativicutes_uncl	ph	0.505512	0.00087696	0.00979728	FL
64	Candidatus_Saccharimonas	Propionate_d	0.501572	0.000976641	0.0105873	FL
65	uncl(F082)	Acetate_d	0.50122	0.00098602	0.0105873	FL
66	Succinivibrio	Butyrate_d	-0.500563	0.00100373	0.0105873	FL
67	Pseudoramibacter	CH4_ml	0.500235	0.00101269	0.0105873	FL
68	Candidatus_Saccharimonas	VFA_d	0.499414	0.0010354	0.0105873	FL
69	Ruminobacter	ph	0.499374	0.00103652	0.0105873	FL
70	uncl(WPS-2)	IsoValerate_d	-0.498826	0.00105193	0.0105933	FL
71	Muribaculaceae	CH4_ml	0.497537	0.00108903	0.0108121	FL
72	uncl(Family_XIII_AD3011)	VFA_d	0.496669	0.00111466	0.0108121	FL
73	Bacteroidales_uncl	ph	0.496114	0.00113132	0.0108121	FL
74	Clostridia_uncl(vadinBB60)	IsoButyrate_d	-0.49602	0.00113414	0.0108121	FL
75	Methanomethylophilaceae_uncl	Butyrate_d	-0.494629	0.00117699	0.011073	FL
76	Succiniclasticum	NH3N_d	0.493829	0.00120227	0.0111639	FL
77	uncl(WPS-2)	Acetate_d	0.488901	0.00136885	0.0125478	FL
78	uncl(NK4A214)	NH3N_d	0.486344	0.00146309	0.0132419	FL
79	Prevotellaceae_uncl(UCG-003)	IsoValerate_d	-0.483924	0.00155754	0.0139205	FL
80	Methanobrevibacter	Propionate_d	0.482477	0.00161653	0.0142694	FL
81	Erysipelotrichaceae_uncl	NH3N_d	0.480807	0.00168707	0.0147104	FL
82	Christensenellaceae_uncl(R-7)	Valerate_d	-0.478224	0.00180153	0.0155131	FL
83	Bifidobacterium	NH3N_d	-0.477766	0.00182252	0.0155131	FL
84	Coprococcus	Tot_gas	0.477207	0.00184844	0.0155265	FL
85	Syntrophococcus	Propionate_d	0.476727	0.00187097	0.0155265	FL
86	Muribaculaceae	NH3N_d	0.476184	0.00189672	0.0155265	FL
87	Treponema	Acetate_d	-0.475887	0.00191095	0.0155265	FL
88	Coprococcus	Propionate_d	0.474669	0.00197023	0.0158282	FL
89	Treponema	Valerate_d	0.469777	0.0022251	0.0176772	FL
90	Coprococcus	Valerate_d	-0.468573	0.0022921	0.0178914	FL
91	Prevotella_7	Propionate_d	-0.468096	0.0023191	0.0178914	FL
92	Clostridia_uncl(UCG-014)	Acetate_d	0.467955	0.00232713	0.0178914	FL
93	Christensenellaceae_uncl(R-7)	Propionate_d	0.466338	0.00242114	0.0184161	FL
94	Acinetobacter	IsoValerate_d	-0.465163	0.00249156	0.0186974	FL
95	Shuttleworthia	CH4_p	0.464608	0.00252544	0.0186974	FL
96	Prevotella	Valerate_d	-0.464427	0.00253657	0.0186974	FL
97	Fibrobacter	CH4_p	0.459806	0.00283574	0.0202125	FL
98	Rikenellaceae_uncl(RC9_gut)	Acetate_d	0.459655	0.00284601	0.0202125	FL
99	Bifidobacterium	VFA_d	-0.459593	0.00285024	0.0202125	FL
100	Olsenella	CH4_ml	0.45952	0.00285519	0.0202125	FL
101	Clostridia_uncl(UCG-014)	NH3N_d	0.457976	0.00296251	0.0207666	FL
102	Treponema	NH3N_d	-0.452067	0.00340628	0.0236455	FL
103	Methanomethylophilaceae_uncl	IsoButyrate_d	-0.445675	0.00395078	0.0269186	FL
104	Shuttleworthia	Acetate_d	-0.445649	0.00395308	0.0269186	FL
105	Succinivibrio	Propionate_d	0.444356	0.00407209	0.0274674	FL
106	Clostridia_uncl(vadinBB60)	Butyrate_d	-0.443798	0.00412436	0.02756	FL
107	Succinivibrio	ph	0.442686	0.00423034	0.0280064	FL
108	Lactobacillus	CH4_ml	0.441963	0.0043005	0.0282097	FL
109	Syntrophococcus	Butyrate_d	-0.440931	0.00440243	0.0286158	FL
110	Prevotella_7	Acetate_d	-0.439925	0.00450377	0.0290108	FL
111	Methanomicrobium	Acetate_Propionate	-0.4377	0.00473513	0.0302287	FL
112	Candidatus_Methanomethylophilus	Valerate_d	-0.435236	0.00500343	0.0316589	FL
113	Methanosphaera	Valerate_d	-0.432094	0.00536454	0.033646	FL
114	Prevotellaceae_uncl(YAB2003)	Tot_gas	-0.431246	0.00546577	0.0337432	FL
115	Olsenella	Valerate_d	0.431174	0.00547443	0.0337432	FL
116	uncl(NK4A214)	Acetate_Propionate	0.429263	0.00570891	0.0348878	FL
117	Methanosphaera	VFA_d	0.42825	0.00583683	0.0353672	FL
118	uncl(F082)	Propionate_d	0.42768	0.00590978	0.0355083	FL
119	Erysipelotrichaceae_uncl	VFA_d	0.426065	0.00612096	0.03589	FL
120	Bifidobacterium	Tot_gas	-0.426004	0.00612906	0.03589	FL
121	Ruminobacter	IsoValerate_d	-0.42591	0.00614162	0.03589	FL
122	Candidatus_Methanomethylophilus	IsoValerate_d	-0.425065	0.00625499	0.03589	FL
123	Methanosphaera	NH3N_d	0.424989	0.00626517	0.03589	FL
124	Limosilactobacillus	Acetate_Propionate	0.424921	0.00627448	0.03589	FL
125	Candidatus_Methanomethylophilus	Propionate_d	0.42449	0.00633316	0.0359381	FL
126	Methanobacteriaceae_uncl	Tot_gas	0.424093	0.00638759	0.0359616	FL
127	Christensenellaceae_uncl(R-7)	VFA_d	0.422386	0.00662648	0.0370151	FL
128	uncl(NK4A214)	VFA_d	0.421186	0.00679896	0.0376842	FL
129	Methanobacteriaceae_uncl	Valerate_d	-0.420054	0.00696514	0.0383083	FL
130	Rikenellaceae_uncl(RC9_gut)	Butyrate_d	-0.419665	0.00702314	0.0383324	FL
131	Syntrophococcus	NH3N_d	0.418012	0.00727399	0.0389427	FL
132	Megasphaera	NH3N_d	-0.417691	0.00732351	0.0389427	FL
133	Monoglobus	ph	-0.417663	0.00732792	0.0389427	FL
134	Rhodospirillales_uncl	Valerate_d	-0.417328	0.00738007	0.0389427	FL
135	Ruminobacter	Butyrate_d	-0.416757	0.00746962	0.0389427	FL
136	Muribaculaceae	Acetate_Propionate	0.416409	0.00752461	0.0389427	FL
137	Muribaculaceae	IsoButyrate_d	0.416323	0.00753818	0.0389427	FL
138	Selenomonas	NH3N_d	-0.416119	0.00757068	0.0389427	FL
139	uncl(NK4A214)	CH4_p	0.408155	0.00893583	0.0456365	FL
140	Candidatus_Saccharimonas	Acetate_Propionate	0.407669	0.00902549	0.0457676	FL
141	Rikenellaceae_uncl(RC9_gut)	Propionate_d	0.406474	0.00924934	0.0463787	FL
142	Eubacterium_nodatum	Acetate_d	0.406335	0.00927575	0.0463787	FL
143	Limosilactobacillus	CH4_ml	0.40441	0.00964735	0.0479018	FL
144	uncl(NK4A214)	Valerate_d	-0.402872	0.00995327	0.0490799	FL
145	Izemoplasmatales	ph	0.401633	0.0102058	0.0499804	FL
146	Megasphaera	Propionate_d	-0.793624	1.01e-09	7.2e-07	E
147	Catenisphaera	Butyrate_d	-0.782698	2.42e-09	8.65e-07	E
148	Megasphaera	Valerate_d	0.744621	3.61e-08	7.41e-06	E
149	Catenisphaera	IsoValerate_d	-0.74249	4.14e-08	7.41e-06	E
150	Megasphaera	Butyrate_d	0.729215	9.47e-08	1.35e-05	E
151	Treponema	Acetate_d	-0.69422	6.76e-07	8.05e-05	E
152	Methanosphaera	Acetate_Propionate	0.674375	1.83e-06	0.00016962	E
153	Shuttleworthia	Propionate_d	-0.673644	1.9e-06	0.00016962	E
154	Megasphaera	Acetate_d	-0.662331	3.24e-06	0.000257138	E
155	Candidatus_Saccharimonas	NH3N_d	0.659095	3.76e-06	0.000268504	E
156	Prevotellaceae_uncl(UCG-001)	IsoButyrate_d	-0.6532	4.9e-06	0.000293669	E
157	Comamonas	Propionate_d	-0.653072	4.93e-06	0.000293669	E
158	Comamonas	ph	-0.637081	9.86e-06	0.000542462	E
159	Comamonas	Butyrate_d	0.626018	1.56e-05	0.000795803	E
160	Bacteroidales_uncl	ph	0.620451	1.95e-05	0.000928814	E
161	Prevotellaceae_uncl(UCG-001)	NH3N_d	-0.616717	2.26e-05	0.000981126	E
162	Shuttleworthia	Butyrate_d	0.614923	2.42e-05	0.000981126	E
163	Shuttleworthia	Acetate_d	-0.613731	2.54e-05	0.000981126	E
164	Prevotellaceae_uncl(UCG-001)	CH4_ml	-0.613035	2.61e-05	0.000981126	E
165	Prevotellaceae_uncl(UCG-003)	Valerate_d	-0.607539	3.22e-05	0.00115115	E
166	Methanosphaera	IsoButyrate_d	0.602596	3.88e-05	0.00132113	E
167	Bifidobacterium	Acetate_d	-0.596318	4.9e-05	0.0015911	E
168	Methanobrevibacter	ph	-0.592109	5.71e-05	0.00170072	E
169	Lactobacillus	Butyrate_d	0.591527	5.83e-05	0.00170072	E
170	Erysipelotrichaceae_uncl	ph	-0.590965	5.95e-05	0.00170072	E
171	Treponema	Propionate_d	-0.588318	6.54e-05	0.00179802	E
172	Shuttleworthia	IsoValerate_d	0.586628	6.94e-05	0.00183877	E
173	Prevotellaceae_uncl(UCG-001)	CH4_p	-0.583032	7.88e-05	0.00201291	E
174	Megasphaera	IsoValerate_d	0.577443	9.57e-05	0.00230803	E
175	Clostridia_uncl(vadinBB60)	NH3N_d	-0.577107	9.68e-05	0.00230803	E
176	Prevotella_7	Propionate_d	-0.569833	0.000124009	0.00285952	E
177	Treponema	Valerate_d	0.568894	0.000127979	0.00285952	E
178	Clostridia_uncl(vadinBB60)	CH4_ml	-0.565644	0.000142621	0.00309011	E
179	Clostridia_uncl(vadinBB60)	VFA_d	-0.563808	0.000151544	0.00318687	E
180	Acetitomaculum	ph	-0.560437	0.00016925	0.00345753	E
181	Prevotellaceae_uncl(UCG-003)	Propionate_d	0.557787	0.000184454	0.00366346	E
182	Prevotellaceae_uncl(UCG-003)	IsoValerate_d	-0.556406	0.000192858	0.00372685	E
183	Catenisphaera	Valerate_d	-0.553433	0.000212128	0.00393984	E
184	Shuttleworthia	Valerate_d	0.553026	0.0002149	0.00393984	E
185	Pseudoscardovia	Acetate_d	0.550368	0.000233795	0.00417908	E
186	Pseudoscardovia	Acetate_Propionate	0.548659	0.000246725	0.00430264	E
187	Ruminobacter	IsoButyrate_d	-0.544524	0.000280704	0.00477865	E
188	Bifidobacterium	Propionate_d	-0.541868	0.000304692	0.00506639	E
189	Prevotella_7	Valerate_d	0.539703	0.00032559	0.00529084	E
190	Catenisphaera	Propionate_d	0.538519	0.000337557	0.00536341	E
191	Comamonas	IsoValerate_d	0.536485	0.000359039	0.00546901	E
192	Methanimicrococcus	ph	0.536443	0.000359501	0.00546901	E
193	Prevotellaceae_uncl(UCG-003)	Butyrate_d	-0.534228	0.000384304	0.00572454	E
194	Prevotella_7	Acetate_d	-0.52796	0.000463027	0.00675642	E
195	Bifidobacterium	ph	-0.526643	0.000481307	0.00688269	E
196	Coprococcus	NH3N_d	0.51839	0.000611221	0.00856908	E
197	Coprococcus	Acetate_d	0.505729	0.000871735	0.0117529	E
198	Treponema	VFA_d	-0.5057	0.00087245	0.0117529	E
199	uncl(UCG-010)	Propionate_d	-0.504363	0.000905043	0.0117529	E
200	Comamonas	Acetate_d	-0.503702	0.000921566	0.0117529	E
201	Syntrophococcus	Valerate_d	-0.503333	0.000930913	0.0117529	E
202	Izemoplasmatales	Acetate_d	-0.503096	0.000936941	0.0117529	E
203	Candidatus_Saccharimonas	Valerate_d	-0.502136	0.000961786	0.0118368	E
204	Methanosphaera	IsoValerate_d	0.501409	0.000980982	0.0118368	E
205	Acetitomaculum	IsoValerate_d	0.500775	0.00099799	0.0118368	E
206	Ruminobacter	Butyrate_d	-0.50007	0.0010172	0.0118368	E
207	Streptococcus	IsoButyrate_d	-0.498714	0.00105511	0.0118368	E
208	Izemoplasmatales	Propionate_d	-0.498428	0.00106325	0.0118368	E
209	uncl(Family_XIII_AD3011)	ph	-0.498026	0.00107482	0.0118368	E
210	Prevotella	CH4_ml	-0.497983	0.00107607	0.0118368	E
211	Lachnospiraceae_uncl(NK3A20)	IsoValerate_d	0.497019	0.00110425	0.0119627	E
212	Coprococcus	Tot_gas	0.494952	0.00116693	0.0124139	E
213	Comamonas	Valerate_d	0.494513	0.00118063	0.0124139	E
214	Eubacterium_nodatum	Acetate_d	0.487542	0.00141827	0.0143822	E
215	Monoglobus	CH4_ml	-0.487355	0.00142518	0.0143822	E
216	uncl(Family_XIII_AD3011)	IsoValerate_d	0.487275	0.00142816	0.0143822	E
217	uncl(WPS-2)	CH4_p	-0.485049	0.00151299	0.0150135	E
218	Clostridia_uncl(vadinBB60)	Acetate_d	-0.484399	0.00153858	0.0150135	E
219	Clostridia_uncl(vadinBB60)	IsoButyrate_d	-0.484016	0.00155384	0.0150135	E
220	Methanosphaera	NH3N_d	0.482681	0.00160811	0.0152879	E
221	Bifidobacterium	VFA_d	-0.482273	0.00162501	0.0152879	E
222	Selenomonas	Propionate_d	-0.480687	0.00169224	0.0157137	E
223	Eubacterium_nodatum	Valerate_d	-0.479134	0.00176043	0.0161373	E
224	uncl(WPS-2)	Valerate_d	-0.477955	0.00181386	0.0162951	E
225	uncl(UCG-010)	IsoValerate_d	0.477751	0.00182323	0.0162951	E
226	Lactobacillus	IsoValerate_d	0.475873	0.0019116	0.0168659	E
227	Lachnospiraceae_uncl(NK3A20)	Valerate_d	0.475404	0.00193428	0.0168659	E
228	Acetitomaculum	Butyrate_d	0.473514	0.00202798	0.0174699	E
229	uncl(UCG-010)	ph	-0.469885	0.00221917	0.0184554	E
230	Treponema	NH3N_d	-0.469335	0.00224947	0.0184554	E
231	Selenomonas	NH3N_d	-0.469136	0.00226054	0.0184554	E
232	Streptococcus	VFA_d	-0.469037	0.00226603	0.0184554	E
233	Streptococcus	CH4_ml	-0.468941	0.00227144	0.0184554	E
234	Lachnospiraceae_uncl(NK3A20)	Propionate_d	-0.466613	0.00240491	0.0193204	E
235	Lactobacillus	Propionate_d	-0.465563	0.00246741	0.0196022	E
236	Prevotella_7	ph	-0.464999	0.0025015	0.0196547	E
237	uncl(WPS-2)	Butyrate_d	-0.464095	0.0025571	0.0198731	E
238	Candidatus_Saccharimonas	Acetate_d	0.462159	0.00267971	0.0206021	E
239	Selenomonas	VFA_d	-0.460181	0.00281033	0.0213764	E
240	Clostridia_uncl(vadinBB60)	Tot_gas	-0.458849	0.00290137	0.0218366	E
241	Candidatus_Saccharimonas	IsoButyrate_d	0.456701	0.00305369	0.0226951	E
242	Izemoplasmatales	Valerate_d	0.456354	0.00307892	0.0226951	E
243	Methanimicrococcus	Acetate_Propionate	-0.455785	0.00312076	0.0227688	E
244	Clostridia_uncl(UCG-014)	NH3N_d	0.454435	0.00322194	0.0232696	E
245	uncl(UCG-010)	Butyrate_d	0.452524	0.00337001	0.0240955	E
246	Catenisphaera	IsoButyrate_d	-0.451413	0.00345879	0.0244855	E
247	Coprococcus	Valerate_d	-0.450249	0.00355403	0.0246902	E
248	Candidatus_Saccharimonas	Tot_gas	0.450216	0.00355677	0.0246902	E
249	uncl(UCG-010)	Acetate_d	-0.448323	0.00371664	0.0254232	E
250	Pseudoscardovia	NH3N_d	0.448048	0.00374038	0.0254232	E
251	Prevotella_7	Butyrate_d	0.447718	0.00376903	0.0254232	E
252	Prevotella_7	IsoValerate_d	0.444497	0.00405898	0.0271231	E
253	Prevotellaceae_uncl(UCG-001)	Butyrate_d	-0.443136	0.00418718	0.0276107	E
254	Lactobacillus	Valerate_d	0.442906	0.00420918	0.0276107	E
255	Bifidobacterium	CH4_ml	-0.442211	0.00427631	0.027796	E
256	uncl(WPS-2)	CH4_ml	-0.441466	0.00434928	0.0280157	E
257	Streptococcus	NH3N_d	-0.440451	0.00445057	0.0284121	E
258	Prevotellaceae_uncl(UCG-003)	CH4_p	-0.43726	0.00478217	0.0298176	E
259	Pseudoramibacter	ph	0.437046	0.00480507	0.0298176	E
260	Treponema	Butyrate_d	0.436459	0.00486863	0.0298176	E
261	Prevotella	CH4_p	-0.436447	0.00486993	0.0298176	E
262	Lachnospiraceae_uncl(NK3A20)	Butyrate_d	0.436072	0.00491096	0.0298176	E
263	Prevotella	ph	-0.435981	0.00492095	0.0298176	E
264	Acinetobacter	ph	-0.435063	0.00502268	0.0301783	E
265	Pseudoscardovia	VFA_d	0.43272	0.00529076	0.0315241	E
266	Ruminobacter	ph	0.43138	0.00544958	0.0319888	E
267	Prevotellaceae_uncl(UCG-001)	IsoValerate_d	-0.430992	0.00549631	0.0319888	E
268	Prevotellaceae_uncl(UCG-001)	VFA_d	-0.430937	0.00550297	0.0319888	E
269	Ruminobacter	NH3N_d	-0.429919	0.00562749	0.0324488	E
270	Coprococcus	Propionate_d	0.428216	0.00584111	0.0334112	E
271	Muribaculaceae	IsoValerate_d	0.425433	0.00620533	0.0352128	E
272	uncl(UCG-010)	Valerate_d	0.42296	0.00654535	0.0368498	E
273	Christensenellaceae_uncl(R-7)	Tot_gas	0.420643	0.00687831	0.0384218	E
274	Methanomicrobium	Acetate_Propionate	-0.419283	0.00708049	0.0392182	E
275	Negativicutes_uncl	VFA_d	-0.418665	0.00717404	0.0392182	E
276	Clostridia_uncl(vadinBB60)	Acetate_Propionate	-0.41859	0.00718544	0.0392182	E
277	Monoglobus	Tot_gas	-0.416037	0.00758375	0.0409548	E
278	Sphaerochaeta	CH4_ml	-0.415822	0.00761816	0.0409548	E
279	Prevotellaceae_uncl(UCG-001)	Acetate_Propionate	-0.413985	0.00791762	0.042247	E
280	uncl(NK4A214)	Butyrate_d	0.41341	0.00801342	0.0424415	E
281	Lachnospiraceae_uncl(NK3A20)	Acetate_d	-0.412913	0.00809696	0.0425686	E
282	Streptococcus	Tot_gas	-0.411138	0.00840156	0.0438476	E
283	Monoglobus	ph	-0.409935	0.00861368	0.0446289	E
284	Syntrophococcus	Acetate_d	0.408408	0.00888928	0.0457254	E
285	uncl(NK4A214)	IsoValerate_d	0.406319	0.00927879	0.0473881	E
286	Catenisphaera	ph	0.405571	0.0094217	0.0477767	E
287	Lactobacillus	Acetate_d	-0.404457	0.00963814	0.0484852	E
288	Clostridia_uncl(vadinBB60)	CH4_p	-0.404157	0.00969704	0.0484852	E
289	Coprococcus	Acetate_d	0.804453	4e-10	2.76e-07	FR
290	Catenisphaera	Butyrate_d	-0.766233	8.28e-09	2.85e-06	FR
291	Catenisphaera	Propionate_d	0.722935	1.38e-07	3.16e-05	FR
292	Catenisphaera	Valerate_d	-0.655725	4.38e-06	0.000753712	FR
293	Eubacterium_nodatum	Acetate_d	0.649005	5.9e-06	0.00081334	FR
294	Coprococcus	Propionate_d	0.638123	9.44e-06	0.000846646	FR
295	Coprococcus	Tot_gas	0.636941	9.92e-06	0.000846646	FR
296	uncl(UCG-010)	Valerate_d	0.634439	1.1e-05	0.000846646	FR
297	Megasphaera	Butyrate_d	0.634352	1.11e-05	0.000846646	FR
298	Eubacterium_nodatum	Propionate_d	0.630966	1.27e-05	0.000876926	FR
299	Coprococcus	NH3N_d	0.628565	1.4e-05	0.000879833	FR
300	Catenisphaera	IsoValerate_d	-0.62214	1.82e-05	0.0010459	FR
301	Megasphaera	Valerate_d	0.619891	1.99e-05	0.00105596	FR
302	uncl(UCG-010)	Butyrate_d	0.616801	2.25e-05	0.00110774	FR
303	Eubacterium_nodatum	Valerate_d	-0.610653	2.86e-05	0.00131292	FR
304	Succinivibrio	Propionate_d	0.608026	3.16e-05	0.00136112	FR
305	Megasphaera	IsoValerate_d	0.599723	4.32e-05	0.00175025	FR
306	Pseudoramibacter	Propionate_d	0.593762	5.37e-05	0.00191952	FR
307	Bifidobacterium	Valerate_d	0.59313	5.5e-05	0.00191952	FR
308	Bifidobacterium	Butyrate_d	0.592767	5.57e-05	0.00191952	FR
309	Fibrobacter	Valerate_d	0.589682	6.23e-05	0.00204304	FR
310	Rikenellaceae_uncl(RC9_gut)	Butyrate_d	0.586319	7.02e-05	0.00219462	FR
311	Catenisphaera	Acetate_d	0.585036	7.35e-05	0.00219462	FR
312	Coprococcus	VFA_d	0.583906	7.64e-05	0.00219462	FR
313	Coprococcus	Valerate_d	-0.567835	0.000132593	0.00351349	FR
314	Fibrobacter	Butyrate_d	0.567163	0.000135599	0.00351349	FR
315	Pseudoramibacter	Acetate_d	0.566705	0.000137684	0.00351349	FR
316	Catenisphaera	ph	0.558053	0.000182874	0.00450001	FR
317	Methanomethylophilaceae_uncl	Acetate_d	-0.551433	0.000226052	0.00524381	FR
318	Bifidobacterium	Acetate_d	-0.551117	0.000228323	0.00524381	FR
319	Muribaculaceae	IsoButyrate_d	0.549973	0.000236733	0.00526157	FR
320	Succinivibrio	Acetate_d	0.546377	0.000264987	0.00565766	FR
321	Bifidobacterium	Propionate_d	-0.54566	0.000270976	0.00565766	FR
322	Methanimicrococcus	Butyrate_d	0.544601	0.000280036	0.00567485	FR
323	Syntrophococcus	Acetate_d	0.541851	0.000304855	0.00600128	FR
324	Megasphaera	ph	-0.535734	0.000367276	0.00702926	FR
325	Pseudoramibacter	Valerate_d	-0.530676	0.000427305	0.00795712	FR
326	Eubacterium_nodatum	Butyrate_d	-0.517656	0.000624165	0.0113171	FR
327	uncl(UCG-010)	Propionate_d	-0.514664	0.0006795	0.0116059	FR
328	Bifidobacterium	IsoValerate_d	0.513866	0.00069499	0.0116059	FR
329	Dialister	NH3N_d	0.513199	0.00070817	0.0116059	FR
330	Lachnospiraceae_uncl(NK3A20)	Butyrate_d	0.512585	0.000720508	0.0116059	FR
331	Pseudoramibacter	Butyrate_d	-0.512397	0.000724317	0.0116059	FR
332	Megasphaera	CH4_p	0.508562	0.000806128	0.0126232	FR
333	Methanimicrococcus	ph	-0.504528	0.000900973	0.0137949	FR
334	Methanimicrococcus	Valerate_d	0.502542	0.000951207	0.0142474	FR
335	Muribaculaceae	Acetate_Propionate	0.500705	0.000999863	0.0146576	FR
336	Lachnospiraceae_uncl(NK3A20)	IsoValerate_d	0.499437	0.00103475	0.014853	FR
337	Succinivibrio	Butyrate_d	-0.497323	0.0010953	0.0153705	FR
338	Clostridia_uncl(UCG-014)	Butyrate_d	0.496643	0.00111542	0.0153705	FR
339	Rhodospirillales_uncl	Butyrate_d	0.494785	0.00117213	0.0158352	FR
340	uncl(UCG-010)	IsoValerate_d	0.49238	0.00124926	0.0165527	FR
341	Megasphaera	Propionate_d	-0.490418	0.00131552	0.0171018	FR
342	Succinivibrio	Valerate_d	-0.48866	0.00137751	0.0175759	FR
343	Rikenellaceae_uncl(RC9_gut)	Valerate_d	0.486384	0.00146159	0.0183097	FR
344	uncl(F082)	NH3N_d	0.478817	0.00177468	0.0218349	FR
345	Methanomethylophilaceae_uncl	Valerate_d	0.475776	0.00191629	0.0231636	FR
346	Methanimicrococcus	Acetate_d	-0.474733	0.0019671	0.0233678	FR
347	Prevotellaceae_uncl(UCG-003)	ph	-0.471907	0.00211075	0.0240519	FR
348	Syntrophococcus	NH3N_d	0.471583	0.0021278	0.0240519	FR
349	Sphaerochaeta	Butyrate_d	0.471553	0.00212941	0.0240519	FR
350	Rikenellaceae_uncl(RC9_gut)	IsoValerate_d	0.470036	0.00221088	0.0245693	FR
351	Rikenellaceae_uncl(RC9_gut)	ph	-0.468947	0.00227106	0.0248375	FR
352	Syntrophococcus	Propionate_d	0.461813	0.00270216	0.0286727	FR
353	Negativicutes_uncl	Valerate_d	0.46177	0.00270497	0.0286727	FR
354	Eubacterium_nodatum	NH3N_d	0.455092	0.0031723	0.0327993	FR
355	Rhodospirillales_uncl	ph	-0.454806	0.00319383	0.0327993	FR
356	Lachnospiraceae_uncl(NK3A20)	IsoButyrate_d	0.454236	0.00323708	0.0327993	FR
357	Muribaculaceae	NH3N_d	0.450916	0.00349916	0.0349409	FR
358	Methanobacteriaceae_uncl	Acetate_Propionate	-0.449688	0.00360074	0.0354416	FR
359	uncl(F082)	Tot_gas	0.446031	0.0039185	0.038026	FR
360	Pseudoramibacter	NH3N_d	0.44457	0.00405217	0.038777	FR
361	Methanimicrococcus	Propionate_d	-0.441293	0.00436644	0.041212	FR
362	Rikenellaceae_uncl(RC9_gut)	Propionate_d	-0.439435	0.00455388	0.0424003	FR
363	Coprococcus	CH4_ml	0.436156	0.0049017	0.0450303	FR
364	Dialister	CH4_ml	0.435346	0.00499112	0.0452484	FR
365	Eubacterium_nodatum	Tot_gas	0.432544	0.00531137	0.0475264	FR

## Sheet: Table S7
Correlations between microbial genera
feature1	feature2	r	p	p_adjusted
Methanobrevibacter	Methanosphaera	0.7363	0.001	0.00187028
Methanobacteriaceae_uncl	Methanobrevibacter	0.7	0.001	0.00187028
Methanobrevibacter	Methanomicrobium	0.5771	0.001	0.00187028
Methanimicrococcus	Methanobrevibacter	0.3587	0.001	0.00187028
Candidatus_Methanomethylophilus	Methanobrevibacter	0.5987	0.001	0.00187028
Methanobrevibacter	Methanomethylophilaceae_uncl	0.5825	0.001	0.00187028
Bifidobacterium	Methanobrevibacter	0.0658	0.4885	0.53735
Methanobrevibacter	Pseudoscardovia	0.3192	0.001	0.00187028
Methanobrevibacter	Olsenella	0.3489	0.001	0.00187028
Methanobrevibacter	uncl(F082)	-0.6838	0.001	0.00187028
Methanobrevibacter	Muribaculaceae	0.2758	0.009	0.0138929
Methanobrevibacter	Prevotella	-0.6673	0.001	0.00187028
Methanobrevibacter	Prevotella_7	0.1771	0.0679	0.0893896
Methanobrevibacter	Prevotellaceae_uncl(UCG-001)	-0.1109	0.2348	0.274983
Methanobrevibacter	Prevotellaceae_uncl(UCG-003)	-0.3812	0.001	0.00187028
Methanobrevibacter	Prevotellaceae_uncl(YAB2003)	0.1196	0.2118	0.250217
Methanobrevibacter	Rikenellaceae_uncl(RC9_gut)	-0.6893	0.001	0.00187028
Bacteroidales_uncl	Methanobrevibacter	-0.4426	0.001	0.00187028
Fibrobacter	Methanobrevibacter	-0.0657	0.4975	0.544829
Catenisphaera	Methanobrevibacter	0.3199	0.002	0.00348592
Erysipelotrichaceae_uncl	Methanobrevibacter	-0.2636	0.005	0.00811475
Izemoplasmatales	Methanobrevibacter	-0.6515	0.001	0.00187028
Lactobacillus	Methanobrevibacter	-0.0186	0.8332	0.853312
Limosilactobacillus	Methanobrevibacter	0.2047	0.03	0.0423077
Methanobrevibacter	Streptococcus	-0.1158	0.2388	0.279227
Christensenellaceae_uncl(R-7)	Methanobrevibacter	-0.5037	0.001	0.00187028
Clostridia_uncl(UCG-014)	Methanobrevibacter	-0.3745	0.001	0.00187028
Clostridia_uncl(vadinBB60)	Methanobrevibacter	-0.478	0.001	0.00187028
Methanobrevibacter	Pseudoramibacter	0.2159	0.022	0.0317184
Acetitomaculum	Methanobrevibacter	0.3763	0.001	0.00187028
Coprococcus	Methanobrevibacter	0.2919	0.001	0.00187028
Lachnospiraceae_uncl(NK3A20)	Methanobrevibacter	0.2503	0.014	0.0208945
Methanobrevibacter	Pseudobutyrivibrio	0.1587	0.0939	0.120312
Methanobrevibacter	Shuttleworthia	0.3194	0.003	0.00509725
Methanobrevibacter	Syntrophococcus	0.4676	0.001	0.00187028
Methanobrevibacter	Monoglobus	-0.2188	0.024	0.0344015
Methanobrevibacter	uncl(NK4A214)	-0.34	0.001	0.00187028
Methanobrevibacter	uncl(UCG-010)	-0.5181	0.001	0.00187028
Methanobrevibacter	uncl(Family_XIII_AD3011)	-0.1753	0.0509	0.0693454
Eubacterium_nodatum	Methanobrevibacter	0.4602	0.001	0.00187028
Methanobrevibacter	Succiniclasticum	-0.3162	0.001	0.00187028
Methanobrevibacter	Selenomonas	0.0966	0.3147	0.360872
Dialister	Methanobrevibacter	0.2461	0.006	0.00951923
Megasphaera	Methanobrevibacter	0.0519	0.5524	0.592712
Methanobrevibacter	Negativicutes_uncl	-0.3681	0.001	0.00187028
Candidatus_Saccharimonas	Methanobrevibacter	-0.1781	0.049	0.0669411
Methanobrevibacter	Rhodospirillales_uncl	-0.4567	0.001	0.00187028
Comamonas	Methanobrevibacter	0.0801	0.3656	0.412237
Methanobrevibacter	Ruminobacter	-0.4516	0.001	0.00187028
Methanobrevibacter	Succinivibrio	-0.0271	0.7742	0.803977
Acinetobacter	Methanobrevibacter	-0.0099	0.9321	0.938419
Methanobrevibacter	Sphaerochaeta	-0.3842	0.001	0.00187028
Methanobrevibacter	Treponema	-0.1942	0.041	0.0569019
Methanobrevibacter	uncl(WPS-2)	-0.1212	0.1968	0.234926
Methanobacteriaceae_uncl	Methanosphaera	0.6367	0.001	0.00187028
Methanomicrobium	Methanosphaera	0.4247	0.002	0.00348592
Methanimicrococcus	Methanosphaera	0.2986	0.002	0.00348592
Candidatus_Methanomethylophilus	Methanosphaera	0.411	0.001	0.00187028
Methanomethylophilaceae_uncl	Methanosphaera	0.3888	0.001	0.00187028
Bifidobacterium	Methanosphaera	-0.1335	0.1299	0.16183
Methanosphaera	Pseudoscardovia	0.3934	0.002	0.00348592
Methanosphaera	Olsenella	0.4212	0.001	0.00187028
Methanosphaera	uncl(F082)	-0.5412	0.001	0.00187028
Methanosphaera	Muribaculaceae	0.3904	0.001	0.00187028
Methanosphaera	Prevotella	-0.4642	0.001	0.00187028
Methanosphaera	Prevotella_7	0.284	0.004	0.00659268
Methanosphaera	Prevotellaceae_uncl(UCG-001)	-0.2561	0.005	0.00811475
Methanosphaera	Prevotellaceae_uncl(UCG-003)	-0.4257	0.001	0.00187028
Methanosphaera	Prevotellaceae_uncl(YAB2003)	0.224	0.014	0.0208945
Methanosphaera	Rikenellaceae_uncl(RC9_gut)	-0.5206	0.001	0.00187028
Bacteroidales_uncl	Methanosphaera	-0.2425	0.007	0.0109536
Fibrobacter	Methanosphaera	0.0863	0.3197	0.365477
Catenisphaera	Methanosphaera	0.3895	0.001	0.00187028
Erysipelotrichaceae_uncl	Methanosphaera	-0.3627	0.001	0.00187028
Izemoplasmatales	Methanosphaera	-0.4601	0.001	0.00187028
Lactobacillus	Methanosphaera	0.1455	0.0929	0.11934
Limosilactobacillus	Methanosphaera	0.3549	0.001	0.00187028
Methanosphaera	Streptococcus	0.0617	0.4935	0.541646
Christensenellaceae_uncl(R-7)	Methanosphaera	-0.4133	0.001	0.00187028
Clostridia_uncl(UCG-014)	Methanosphaera	-0.3318	0.001	0.00187028
Clostridia_uncl(vadinBB60)	Methanosphaera	-0.5059	0.001	0.00187028
Methanosphaera	Pseudoramibacter	0.3687	0.001	0.00187028
Acetitomaculum	Methanosphaera	0.3526	0.001	0.00187028
Coprococcus	Methanosphaera	0.2216	0.006	0.00951923
Lachnospiraceae_uncl(NK3A20)	Methanosphaera	0.2783	0.005	0.00811475
Methanosphaera	Pseudobutyrivibrio	0.2693	0.002	0.00348592
Methanosphaera	Shuttleworthia	0.3259	0.001	0.00187028
Methanosphaera	Syntrophococcus	0.4544	0.001	0.00187028
Methanosphaera	Monoglobus	-0.3863	0.001	0.00187028
Methanosphaera	uncl(NK4A214)	-0.3577	0.001	0.00187028
Methanosphaera	uncl(UCG-010)	-0.5187	0.001	0.00187028
Methanosphaera	uncl(Family_XIII_AD3011)	-0.2078	0.02	0.0291462
Eubacterium_nodatum	Methanosphaera	0.4892	0.001	0.00187028
Methanosphaera	Succiniclasticum	-0.3977	0.001	0.00187028
Methanosphaera	Selenomonas	0.2136	0.017	0.0250944
Dialister	Methanosphaera	0.3326	0.001	0.00187028
Megasphaera	Methanosphaera	-0.0236	0.7932	0.820838
Methanosphaera	Negativicutes_uncl	-0.4335	0.001	0.00187028
Candidatus_Saccharimonas	Methanosphaera	-0.2414	0.004	0.00659268
Methanosphaera	Rhodospirillales_uncl	-0.3851	0.001	0.00187028
Comamonas	Methanosphaera	-0.0446	0.5834	0.623273
Methanosphaera	Ruminobacter	-0.2207	0.013	0.0195593
Methanosphaera	Succinivibrio	0.0948	0.2547	0.296186
Acinetobacter	Methanosphaera	-0.0562	0.4965	0.544135
Methanosphaera	Sphaerochaeta	-0.3897	0.001	0.00187028
Methanosphaera	Treponema	-0.0635	0.4595	0.508085
Methanosphaera	uncl(WPS-2)	-0.2461	0.007	0.0109536
Methanobacteriaceae_uncl	Methanomicrobium	0.5299	0.001	0.00187028
Methanimicrococcus	Methanobacteriaceae_uncl	0.4211	0.001	0.00187028
Candidatus_Methanomethylophilus	Methanobacteriaceae_uncl	0.3942	0.001	0.00187028
Methanobacteriaceae_uncl	Methanomethylophilaceae_uncl	0.4738	0.001	0.00187028
Bifidobacterium	Methanobacteriaceae_uncl	-0.1368	0.1229	0.153625
Methanobacteriaceae_uncl	Pseudoscardovia	0.2225	0.01	0.0152778
Methanobacteriaceae_uncl	Olsenella	0.3369	0.001	0.00187028
Methanobacteriaceae_uncl	uncl(F082)	-0.538	0.001	0.00187028
Methanobacteriaceae_uncl	Muribaculaceae	0.1114	0.2118	0.250217
Methanobacteriaceae_uncl	Prevotella	-0.4944	0.001	0.00187028
Methanobacteriaceae_uncl	Prevotella_7	0.1224	0.1658	0.202811
Methanobacteriaceae_uncl	Prevotellaceae_uncl(UCG-001)	-0.0422	0.6264	0.665382
Methanobacteriaceae_uncl	Prevotellaceae_uncl(UCG-003)	-0.3437	0.001	0.00187028
Methanobacteriaceae_uncl	Prevotellaceae_uncl(YAB2003)	0.1353	0.1139	0.143828
Methanobacteriaceae_uncl	Rikenellaceae_uncl(RC9_gut)	-0.5763	0.001	0.00187028
Bacteroidales_uncl	Methanobacteriaceae_uncl	-0.2411	0.007	0.0109536
Fibrobacter	Methanobacteriaceae_uncl	0.0279	0.7572	0.788529
Catenisphaera	Methanobacteriaceae_uncl	0.3913	0.001	0.00187028
Erysipelotrichaceae_uncl	Methanobacteriaceae_uncl	-0.3039	0.001	0.00187028
Izemoplasmatales	Methanobacteriaceae_uncl	-0.4403	0.001	0.00187028
Lactobacillus	Methanobacteriaceae_uncl	-0.0025	0.975	0.976974
Limosilactobacillus	Methanobacteriaceae_uncl	0.1573	0.0709	0.0929272
Methanobacteriaceae_uncl	Streptococcus	-0.0333	0.6613	0.69995
Christensenellaceae_uncl(R-7)	Methanobacteriaceae_uncl	-0.3687	0.001	0.00187028
Clostridia_uncl(UCG-014)	Methanobacteriaceae_uncl	-0.3197	0.001	0.00187028
Clostridia_uncl(vadinBB60)	Methanobacteriaceae_uncl	-0.44	0.001	0.00187028
Methanobacteriaceae_uncl	Pseudoramibacter	0.3199	0.001	0.00187028
Acetitomaculum	Methanobacteriaceae_uncl	0.1697	0.049	0.0669411
Coprococcus	Methanobacteriaceae_uncl	0.2538	0.005	0.00811475
Lachnospiraceae_uncl(NK3A20)	Methanobacteriaceae_uncl	0.1815	0.048	0.0656959
Methanobacteriaceae_uncl	Pseudobutyrivibrio	0.1895	0.023	0.0330639
Methanobacteriaceae_uncl	Shuttleworthia	0.2847	0.001	0.00187028
Methanobacteriaceae_uncl	Syntrophococcus	0.3694	0.001	0.00187028
Methanobacteriaceae_uncl	Monoglobus	-0.2456	0.006	0.00951923
Methanobacteriaceae_uncl	uncl(NK4A214)	-0.3028	0.002	0.00348592
Methanobacteriaceae_uncl	uncl(UCG-010)	-0.4626	0.001	0.00187028
Methanobacteriaceae_uncl	uncl(Family_XIII_AD3011)	-0.1119	0.1898	0.227301
Eubacterium_nodatum	Methanobacteriaceae_uncl	0.3332	0.001	0.00187028
Methanobacteriaceae_uncl	Succiniclasticum	-0.2097	0.017	0.0250944
Methanobacteriaceae_uncl	Selenomonas	0.0964	0.2797	0.322982
Dialister	Methanobacteriaceae_uncl	0.2626	0.011	0.0167538
Megasphaera	Methanobacteriaceae_uncl	0.0089	0.9091	0.919002
Methanobacteriaceae_uncl	Negativicutes_uncl	-0.3216	0.001	0.00187028
Candidatus_Saccharimonas	Methanobacteriaceae_uncl	-0.1373	0.0939	0.120312
Methanobacteriaceae_uncl	Rhodospirillales_uncl	-0.3706	0.001	0.00187028
Comamonas	Methanobacteriaceae_uncl	-0.0196	0.8192	0.84246
Methanobacteriaceae_uncl	Ruminobacter	-0.2142	0.023	0.0330639
Methanobacteriaceae_uncl	Succinivibrio	0.1211	0.1688	0.205972
Acinetobacter	Methanobacteriaceae_uncl	0.008	0.9301	0.937041
Methanobacteriaceae_uncl	Sphaerochaeta	-0.3459	0.001	0.00187028
Methanobacteriaceae_uncl	Treponema	-0.1335	0.1239	0.154745
Methanobacteriaceae_uncl	uncl(WPS-2)	-0.1532	0.0709	0.0929272
Methanimicrococcus	Methanomicrobium	0.8108	0.001	0.00187028
Candidatus_Methanomethylophilus	Methanomicrobium	0.7504	0.001	0.00187028
Methanomethylophilaceae_uncl	Methanomicrobium	0.9009	0.001	0.00187028
Bifidobacterium	Methanomicrobium	-0.0235	0.8052	0.83094
Methanomicrobium	Pseudoscardovia	0.0883	0.3367	0.383729
Methanomicrobium	Olsenella	0.2586	0.006	0.00951923
Methanomicrobium	uncl(F082)	-0.6819	0.001	0.00187028
Methanomicrobium	Muribaculaceae	-0.0647	0.5045	0.550869
Methanomicrobium	Prevotella	-0.6442	0.001	0.00187028
Methanomicrobium	Prevotella_7	0.0214	0.8172	0.840985
Methanomicrobium	Prevotellaceae_uncl(UCG-001)	0.0775	0.4006	0.448636
Methanomicrobium	Prevotellaceae_uncl(UCG-003)	-0.2286	0.022	0.0317184
Methanomicrobium	Prevotellaceae_uncl(YAB2003)	0.0643	0.5235	0.56703
Methanomicrobium	Rikenellaceae_uncl(RC9_gut)	-0.6724	0.001	0.00187028
Bacteroidales_uncl	Methanomicrobium	-0.0802	0.3936	0.44213
Fibrobacter	Methanomicrobium	0.3194	0.003	0.00509725
Catenisphaera	Methanomicrobium	0.1457	0.1209	0.15138
Erysipelotrichaceae_uncl	Methanomicrobium	-0.2217	0.012	0.0181837
Izemoplasmatales	Methanomicrobium	-0.2252	0.02	0.0291462
Lactobacillus	Methanomicrobium	-0.0921	0.3536	0.399616
Limosilactobacillus	Methanomicrobium	0.1103	0.2807	0.323885
Methanomicrobium	Streptococcus	-0.1345	0.1568	0.192915
Christensenellaceae_uncl(R-7)	Methanomicrobium	-0.534	0.001	0.00187028
Clostridia_uncl(UCG-014)	Methanomicrobium	-0.1554	0.1009	0.128615
Clostridia_uncl(vadinBB60)	Methanomicrobium	-0.1307	0.1648	0.202255
Methanomicrobium	Pseudoramibacter	0.0172	0.8621	0.878667
Acetitomaculum	Methanomicrobium	-0.1301	0.1948	0.232913
Coprococcus	Methanomicrobium	-0.014	0.8821	0.897204
Lachnospiraceae_uncl(NK3A20)	Methanomicrobium	0.0998	0.3387	0.385122
Methanomicrobium	Pseudobutyrivibrio	0.2711	0.006	0.00951923
Methanomicrobium	Shuttleworthia	0.2957	0.002	0.00348592
Methanomicrobium	Syntrophococcus	-0.011	0.9211	0.929866
Methanomicrobium	Monoglobus	-0.2457	0.008	0.0124138
Methanomicrobium	uncl(NK4A214)	-0.3099	0.002	0.00348592
Methanomicrobium	uncl(UCG-010)	-0.288	0.006	0.00951923
Methanomicrobium	uncl(Family_XIII_AD3011)	-0.3661	0.001	0.00187028
Eubacterium_nodatum	Methanomicrobium	0.0573	0.5115	0.55606
Methanomicrobium	Succiniclasticum	-0.4177	0.001	0.00187028
Methanomicrobium	Selenomonas	0.2248	0.022	0.0317184
Dialister	Methanomicrobium	-0.0038	0.979	0.98032
Megasphaera	Methanomicrobium	0.1001	0.2917	0.335274
Methanomicrobium	Negativicutes_uncl	-0.1206	0.1848	0.22167
Candidatus_Saccharimonas	Methanomicrobium	-0.1827	0.0529	0.0717411
Methanomicrobium	Rhodospirillales_uncl	-0.1198	0.2048	0.243108
Comamonas	Methanomicrobium	0.0117	0.8951	0.90794
Methanomicrobium	Ruminobacter	0.034	0.7443	0.776729
Methanomicrobium	Succinivibrio	0.1155	0.2458	0.286509
Acinetobacter	Methanomicrobium	-0.0032	0.971	0.97428
Methanomicrobium	Sphaerochaeta	-0.1101	0.2458	0.286509
Methanomicrobium	Treponema	-0.0931	0.3427	0.388777
Methanomicrobium	uncl(WPS-2)	-0.1272	0.1738	0.21086
Candidatus_Methanomethylophilus	Methanimicrococcus	0.5109	0.001	0.00187028
Methanimicrococcus	Methanomethylophilaceae_uncl	0.7458	0.001	0.00187028
Bifidobacterium	Methanimicrococcus	-0.0689	0.4356	0.484181
Methanimicrococcus	Pseudoscardovia	0.1013	0.2877	0.331446
Methanimicrococcus	Olsenella	0.3554	0.001	0.00187028
Methanimicrococcus	uncl(F082)	-0.5875	0.001	0.00187028
Methanimicrococcus	Muribaculaceae	0.0208	0.8332	0.853312
Methanimicrococcus	Prevotella	-0.5754	0.001	0.00187028
Methanimicrococcus	Prevotella_7	0.0743	0.4106	0.457764
Methanimicrococcus	Prevotellaceae_uncl(UCG-001)	-0.0273	0.7672	0.797824
Methanimicrococcus	Prevotellaceae_uncl(UCG-003)	-0.2096	0.019	0.0278804
Methanimicrococcus	Prevotellaceae_uncl(YAB2003)	0.0326	0.7113	0.746488
Methanimicrococcus	Rikenellaceae_uncl(RC9_gut)	-0.4878	0.001	0.00187028
Bacteroidales_uncl	Methanimicrococcus	0.1259	0.1588	0.195214
Fibrobacter	Methanimicrococcus	0.4765	0.001	0.00187028
Catenisphaera	Methanimicrococcus	0.1153	0.2048	0.243108
Erysipelotrichaceae_uncl	Methanimicrococcus	-0.3499	0.001	0.00187028
Izemoplasmatales	Methanimicrococcus	-0.1737	0.0549	0.0738465
Lactobacillus	Methanimicrococcus	-0.0151	0.8641	0.880102
Limosilactobacillus	Methanimicrococcus	0.1666	0.0569	0.0759178
Methanimicrococcus	Streptococcus	-0.1688	0.0669	0.0882296
Christensenellaceae_uncl(R-7)	Methanimicrococcus	-0.4388	0.001	0.00187028
Clostridia_uncl(UCG-014)	Methanimicrococcus	-0.0154	0.8691	0.884588
Clostridia_uncl(vadinBB60)	Methanimicrococcus	-0.1531	0.0729	0.0953802
Methanimicrococcus	Pseudoramibacter	0.0107	0.9061	0.916593
Acetitomaculum	Methanimicrococcus	-0.1241	0.1778	0.214836
Coprococcus	Methanimicrococcus	-0.1288	0.1558	0.192162
Lachnospiraceae_uncl(NK3A20)	Methanimicrococcus	0.1859	0.046	0.0630748
Methanimicrococcus	Pseudobutyrivibrio	0.2295	0.014	0.0208945
Methanimicrococcus	Shuttleworthia	0.3282	0.001	0.00187028
Methanimicrococcus	Syntrophococcus	0.0081	0.9271	0.934653
Methanimicrococcus	Monoglobus	-0.3613	0.001	0.00187028
Methanimicrococcus	uncl(NK4A214)	-0.2636	0.002	0.00348592
Methanimicrococcus	uncl(UCG-010)	-0.2399	0.01	0.0152778
Methanimicrococcus	uncl(Family_XIII_AD3011)	-0.4836	0.001	0.00187028
Eubacterium_nodatum	Methanimicrococcus	0.0239	0.7762	0.805491
Methanimicrococcus	Succiniclasticum	-0.3839	0.001	0.00187028
Methanimicrococcus	Selenomonas	0.2088	0.022	0.0317184
Dialister	Methanimicrococcus	-0.0298	0.7662	0.797342
Megasphaera	Methanimicrococcus	0.1615	0.0639	0.0845735
Methanimicrococcus	Negativicutes_uncl	-0.1073	0.1808	0.217752
Candidatus_Saccharimonas	Methanimicrococcus	-0.2622	0.005	0.00811475
Methanimicrococcus	Rhodospirillales_uncl	-0.0324	0.7263	0.761665
Comamonas	Methanimicrococcus	-0.1107	0.1838	0.220649
Methanimicrococcus	Ruminobacter	0.0731	0.4096	0.457335
Methanimicrococcus	Succinivibrio	0.0131	0.8911	0.9045
Acinetobacter	Methanimicrococcus	-0.0481	0.5944	0.634112
Methanimicrococcus	Sphaerochaeta	-0.0321	0.7003	0.736505
Methanimicrococcus	Treponema	-0.0206	0.8062	0.831394
Methanimicrococcus	uncl(WPS-2)	-0.146	0.1079	0.1366
Candidatus_Methanomethylophilus	Methanomethylophilaceae_uncl	0.8623	0.001	0.00187028
Bifidobacterium	Candidatus_Methanomethylophilus	0.1197	0.1778	0.214836
Candidatus_Methanomethylophilus	Pseudoscardovia	-0.0647	0.4765	0.525708
Candidatus_Methanomethylophilus	Olsenella	-0.0597	0.5155	0.558772
Candidatus_Methanomethylophilus	uncl(F082)	-0.4782	0.001	0.00187028
Candidatus_Methanomethylophilus	Muribaculaceae	-0.1087	0.2448	0.285792
Candidatus_Methanomethylophilus	Prevotella	-0.6184	0.001	0.00187028
Candidatus_Methanomethylophilus	Prevotella_7	-0.1792	0.0609	0.0808913
Candidatus_Methanomethylophilus	Prevotellaceae_uncl(UCG-001)	0.1183	0.1998	0.238316
Candidatus_Methanomethylophilus	Prevotellaceae_uncl(UCG-003)	0.0323	0.7273	0.761665
Candidatus_Methanomethylophilus	Prevotellaceae_uncl(YAB2003)	-0.1304	0.1778	0.214836
Candidatus_Methanomethylophilus	Rikenellaceae_uncl(RC9_gut)	-0.5265	0.001	0.00187028
Bacteroidales_uncl	Candidatus_Methanomethylophilus	-0.1171	0.2218	0.260374
Candidatus_Methanomethylophilus	Fibrobacter	0.0091	0.9251	0.93327
Candidatus_Methanomethylophilus	Catenisphaera	-0.0764	0.4006	0.448636
Candidatus_Methanomethylophilus	Erysipelotrichaceae_uncl	0.0259	0.7782	0.807002
Candidatus_Methanomethylophilus	Izemoplasmatales	-0.1577	0.0959	0.122663
Candidatus_Methanomethylophilus	Lactobacillus	-0.2828	0.007	0.0109536
Candidatus_Methanomethylophilus	Limosilactobacillus	-0.1492	0.1039	0.132212
Candidatus_Methanomethylophilus	Streptococcus	-0.3207	0.002	0.00348592
Candidatus_Methanomethylophilus	Christensenellaceae_uncl(R-7)	-0.3164	0.001	0.00187028
Candidatus_Methanomethylophilus	Clostridia_uncl(UCG-014)	-0.0433	0.6424	0.680916
Candidatus_Methanomethylophilus	Clostridia_uncl(vadinBB60)	0.1137	0.2058	0.2441
Candidatus_Methanomethylophilus	Pseudoramibacter	-0.1984	0.029	0.0410534
Acetitomaculum	Candidatus_Methanomethylophilus	-0.169	0.0859	0.110827
Candidatus_Methanomethylophilus	Coprococcus	0.0563	0.5285	0.571195
Candidatus_Methanomethylophilus	Lachnospiraceae_uncl(NK3A20)	-0.1216	0.1928	0.230707
Candidatus_Methanomethylophilus	Pseudobutyrivibrio	-0.0286	0.7303	0.763729
Candidatus_Methanomethylophilus	Shuttleworthia	0.0116	0.9011	0.912156
Candidatus_Methanomethylophilus	Syntrophococcus	-0.0617	0.5325	0.5751
Candidatus_Methanomethylophilus	Monoglobus	0.0075	0.9461	0.951869
Candidatus_Methanomethylophilus	uncl(NK4A214)	-0.0836	0.4016	0.449417
Candidatus_Methanomethylophilus	uncl(UCG-010)	-0.067	0.4745	0.52389
Candidatus_Methanomethylophilus	uncl(Family_XIII_AD3011)	-0.2138	0.024	0.0344015
Candidatus_Methanomethylophilus	Eubacterium_nodatum	-0.0586	0.5375	0.579657
Candidatus_Methanomethylophilus	Succiniclasticum	-0.2646	0.007	0.0109536
Candidatus_Methanomethylophilus	Selenomonas	0.0237	0.8312	0.853028
Candidatus_Methanomethylophilus	Dialister	-0.2013	0.028	0.0396756
Candidatus_Methanomethylophilus	Megasphaera	-0.0529	0.5764	0.616238
Candidatus_Methanomethylophilus	Negativicutes_uncl	-0.0034	0.974	0.976631
Candidatus_Methanomethylophilus	Candidatus_Saccharimonas	0.0628	0.4945	0.542343
Candidatus_Methanomethylophilus	Rhodospirillales_uncl	0.0175	0.8362	0.855205
Candidatus_Methanomethylophilus	Comamonas	0.2126	0.01	0.0152778
Candidatus_Methanomethylophilus	Ruminobacter	-0.1461	0.1159	0.145734
Candidatus_Methanomethylophilus	Succinivibrio	-0.0571	0.5435	0.585702
Acinetobacter	Candidatus_Methanomethylophilus	0.1409	0.1359	0.16888
Candidatus_Methanomethylophilus	Sphaerochaeta	0.0782	0.3986	0.447408
Candidatus_Methanomethylophilus	Treponema	-0.3205	0.001	0.00187028
Candidatus_Methanomethylophilus	uncl(WPS-2)	0.1861	0.033	0.0463185
Bifidobacterium	Methanomethylophilaceae_uncl	0.0664	0.4925	0.540949
Methanomethylophilaceae_uncl	Pseudoscardovia	-0.1033	0.2657	0.308254
Methanomethylophilaceae_uncl	Olsenella	0.0676	0.4745	0.52389
Methanomethylophilaceae_uncl	uncl(F082)	-0.54	0.001	0.00187028
Methanomethylophilaceae_uncl	Muribaculaceae	-0.1791	0.0779	0.101743
Methanomethylophilaceae_uncl	Prevotella	-0.6673	0.001	0.00187028
Methanomethylophilaceae_uncl	Prevotella_7	-0.1709	0.0589	0.0785157
Methanomethylophilaceae_uncl	Prevotellaceae_uncl(UCG-001)	0.1461	0.1199	0.150381
Methanomethylophilaceae_uncl	Prevotellaceae_uncl(UCG-003)	0.0038	0.963	0.966907
Methanomethylophilaceae_uncl	Prevotellaceae_uncl(YAB2003)	-0.1594	0.0909	0.116973
Methanomethylophilaceae_uncl	Rikenellaceae_uncl(RC9_gut)	-0.5368	0.001	0.00187028
Bacteroidales_uncl	Methanomethylophilaceae_uncl	0.0055	0.95	0.955146
Fibrobacter	Methanomethylophilaceae_uncl	0.1679	0.0939	0.120312
Catenisphaera	Methanomethylophilaceae_uncl	-0.0631	0.5045	0.550869
Erysipelotrichaceae_uncl	Methanomethylophilaceae_uncl	-0.0306	0.7463	0.778269
Izemoplasmatales	Methanomethylophilaceae_uncl	-0.1158	0.2078	0.246079
Lactobacillus	Methanomethylophilaceae_uncl	-0.2775	0.01	0.0152778
Limosilactobacillus	Methanomethylophilaceae_uncl	-0.1132	0.2228	0.261341
Methanomethylophilaceae_uncl	Streptococcus	-0.3735	0.001	0.00187028
Christensenellaceae_uncl(R-7)	Methanomethylophilaceae_uncl	-0.3335	0.004	0.00659268
Clostridia_uncl(UCG-014)	Methanomethylophilaceae_uncl	0.0185	0.8422	0.860748
Clostridia_uncl(vadinBB60)	Methanomethylophilaceae_uncl	0.0855	0.3606	0.406908
Methanomethylophilaceae_uncl	Pseudoramibacter	-0.177	0.0549	0.0738465
Acetitomaculum	Methanomethylophilaceae_uncl	-0.1946	0.0559	0.0747851
Coprococcus	Methanomethylophilaceae_uncl	-0.0351	0.6853	0.723291
Lachnospiraceae_uncl(NK3A20)	Methanomethylophilaceae_uncl	-0.0894	0.3477	0.393548
Methanomethylophilaceae_uncl	Pseudobutyrivibrio	0.0254	0.8002	0.826354
Methanomethylophilaceae_uncl	Shuttleworthia	0.1248	0.1748	0.211728
Methanomethylophilaceae_uncl	Syntrophococcus	-0.1357	0.1658	0.202811
Methanomethylophilaceae_uncl	Monoglobus	-0.0729	0.4256	0.473775
Methanomethylophilaceae_uncl	uncl(NK4A214)	-0.0883	0.3417	0.388236
Methanomethylophilaceae_uncl	uncl(UCG-010)	-0.0544	0.5465	0.588508
Methanomethylophilaceae_uncl	uncl(Family_XIII_AD3011)	-0.267	0.007	0.0109536
Eubacterium_nodatum	Methanomethylophilaceae_uncl	-0.1145	0.2128	0.250999
Methanomethylophilaceae_uncl	Succiniclasticum	-0.2977	0.001	0.00187028
Methanomethylophilaceae_uncl	Selenomonas	0.0398	0.6963	0.733337
Dialister	Methanomethylophilaceae_uncl	-0.2478	0.008	0.0124138
Megasphaera	Methanomethylophilaceae_uncl	0.0782	0.3916	0.440217
Methanomethylophilaceae_uncl	Negativicutes_uncl	0.0474	0.5964	0.635789
Candidatus_Saccharimonas	Methanomethylophilaceae_uncl	0.02	0.8322	0.853312
Methanomethylophilaceae_uncl	Rhodospirillales_uncl	0.1033	0.2627	0.305011
Comamonas	Methanomethylophilaceae_uncl	0.1851	0.03	0.0423077
Methanomethylophilaceae_uncl	Ruminobacter	-0.0619	0.5095	0.554698
Methanomethylophilaceae_uncl	Succinivibrio	-0.0897	0.3147	0.360872
Acinetobacter	Methanomethylophilaceae_uncl	0.1529	0.0869	0.111922
Methanomethylophilaceae_uncl	Sphaerochaeta	0.1202	0.2218	0.260374
Methanomethylophilaceae_uncl	Treponema	-0.2621	0.01	0.0152778
Methanomethylophilaceae_uncl	uncl(WPS-2)	0.0892	0.2887	0.332341
Bifidobacterium	Pseudoscardovia	0.1988	0.024	0.0344015
Bifidobacterium	Olsenella	0.0948	0.2677	0.310331
Bifidobacterium	uncl(F082)	-0.1498	0.0859	0.110827
Bifidobacterium	Muribaculaceae	0.0265	0.7562	0.78804
Bifidobacterium	Prevotella	-0.053	0.5524	0.592712
Bifidobacterium	Prevotella_7	0.3132	0.001	0.00187028
Bifidobacterium	Prevotellaceae_uncl(UCG-001)	-0.0864	0.3187	0.364614
Bifidobacterium	Prevotellaceae_uncl(UCG-003)	-0.1214	0.1528	0.188775
Bifidobacterium	Prevotellaceae_uncl(YAB2003)	0.1265	0.1568	0.192915
Bifidobacterium	Rikenellaceae_uncl(RC9_gut)	-0.0964	0.2577	0.29944
Bacteroidales_uncl	Bifidobacterium	-0.3228	0.001	0.00187028
Bifidobacterium	Fibrobacter	0.1881	0.045	0.0617606
Bifidobacterium	Catenisphaera	-0.3004	0.001	0.00187028
Bifidobacterium	Erysipelotrichaceae_uncl	-0.1166	0.1518	0.187696
Bifidobacterium	Izemoplasmatales	-0.138	0.1149	0.144844
Bifidobacterium	Lactobacillus	0.1399	0.1209	0.15138
Bifidobacterium	Limosilactobacillus	0.0482	0.5744	0.614542
Bifidobacterium	Streptococcus	0.0988	0.2707	0.313076
Bifidobacterium	Christensenellaceae_uncl(R-7)	-0.1659	0.0529	0.0717411
Bifidobacterium	Clostridia_uncl(UCG-014)	-0.0826	0.3447	0.390748
Bifidobacterium	Clostridia_uncl(vadinBB60)	0.0573	0.4895	0.538051
Bifidobacterium	Pseudoramibacter	-0.3297	0.001	0.00187028
Acetitomaculum	Bifidobacterium	0.1838	0.043	0.0592347
Bifidobacterium	Coprococcus	-0.4897	0.001	0.00187028
Bifidobacterium	Lachnospiraceae_uncl(NK3A20)	0.2107	0.013	0.0195593
Bifidobacterium	Pseudobutyrivibrio	0.0652	0.4066	0.454327
Bifidobacterium	Shuttleworthia	0.3142	0.003	0.00509725
Bifidobacterium	Syntrophococcus	-0.1839	0.04	0.0555659
Bifidobacterium	Monoglobus	0.1158	0.1698	0.206852
Bifidobacterium	uncl(NK4A214)	-0.0584	0.5265	0.569863
Bifidobacterium	uncl(UCG-010)	0.1267	0.1658	0.202811
Bifidobacterium	uncl(Family_XIII_AD3011)	-0.1759	0.04	0.0555659
Bifidobacterium	Eubacterium_nodatum	-0.1391	0.1139	0.143828
Bifidobacterium	Succiniclasticum	-0.0558	0.5345	0.57684
Bifidobacterium	Selenomonas	0.1725	0.039	0.0543293
Bifidobacterium	Dialister	-0.0002	0.999	0.999
Bifidobacterium	Megasphaera	0.5696	0.001	0.00187028
Bifidobacterium	Negativicutes_uncl	-0.0139	0.8611	0.878251
Bifidobacterium	Candidatus_Saccharimonas	-0.3235	0.002	0.00348592
Bifidobacterium	Rhodospirillales_uncl	-0.1169	0.1808	0.217752
Bifidobacterium	Comamonas	0.2341	0.005	0.00811475
Bifidobacterium	Ruminobacter	-0.1213	0.1518	0.187696
Bifidobacterium	Succinivibrio	-0.3467	0.001	0.00187028
Acinetobacter	Bifidobacterium	0.0118	0.8851	0.89964
Bifidobacterium	Sphaerochaeta	0.1149	0.1828	0.219804
Bifidobacterium	Treponema	0.2533	0.005	0.00811475
Bifidobacterium	uncl(WPS-2)	-0.0198	0.8002	0.826354
Olsenella	Pseudoscardovia	0.7928	0.001	0.00187028
Pseudoscardovia	uncl(F082)	-0.2654	0.007	0.0109536
Muribaculaceae	Pseudoscardovia	0.7559	0.001	0.00187028
Prevotella	Pseudoscardovia	0.2303	0.025	0.0357659
Prevotella_7	Pseudoscardovia	0.8828	0.001	0.00187028
Prevotellaceae_uncl(UCG-001)	Pseudoscardovia	-0.1504	0.0799	0.103626
Prevotellaceae_uncl(UCG-003)	Pseudoscardovia	-0.6502	0.001	0.00187028
Prevotellaceae_uncl(YAB2003)	Pseudoscardovia	0.7121	0.001	0.00187028
Pseudoscardovia	Rikenellaceae_uncl(RC9_gut)	-0.0986	0.2547	0.296186
Bacteroidales_uncl	Pseudoscardovia	-0.3158	0.002	0.00348592
Fibrobacter	Pseudoscardovia	0.6013	0.001	0.00187028
Catenisphaera	Pseudoscardovia	0.6479	0.001	0.00187028
Erysipelotrichaceae_uncl	Pseudoscardovia	-0.6445	0.001	0.00187028
Izemoplasmatales	Pseudoscardovia	-0.53	0.001	0.00187028
Lactobacillus	Pseudoscardovia	0.8506	0.001	0.00187028
Limosilactobacillus	Pseudoscardovia	0.8778	0.001	0.00187028
Pseudoscardovia	Streptococcus	0.6801	0.001	0.00187028
Christensenellaceae_uncl(R-7)	Pseudoscardovia	-0.4089	0.001	0.00187028
Clostridia_uncl(UCG-014)	Pseudoscardovia	-0.4843	0.001	0.00187028
Clostridia_uncl(vadinBB60)	Pseudoscardovia	-0.5855	0.001	0.00187028
Pseudoramibacter	Pseudoscardovia	0.5035	0.001	0.00187028
Acetitomaculum	Pseudoscardovia	0.7702	0.001	0.00187028
Coprococcus	Pseudoscardovia	-0.0113	0.8891	0.903087
Lachnospiraceae_uncl(NK3A20)	Pseudoscardovia	0.8998	0.001	0.00187028
Pseudobutyrivibrio	Pseudoscardovia	0.654	0.001	0.00187028
Pseudoscardovia	Shuttleworthia	0.7349	0.001	0.00187028
Pseudoscardovia	Syntrophococcus	0.6483	0.001	0.00187028
Monoglobus	Pseudoscardovia	-0.5358	0.001	0.00187028
Pseudoscardovia	uncl(NK4A214)	-0.5731	0.001	0.00187028
Pseudoscardovia	uncl(UCG-010)	-0.5383	0.001	0.00187028
Pseudoscardovia	uncl(Family_XIII_AD3011)	-0.2102	0.021	0.0304541
Eubacterium_nodatum	Pseudoscardovia	0.7076	0.001	0.00187028
Pseudoscardovia	Succiniclasticum	-0.1853	0.042	0.0581267
Pseudoscardovia	Selenomonas	0.5872	0.001	0.00187028
Dialister	Pseudoscardovia	0.7373	0.001	0.00187028
Megasphaera	Pseudoscardovia	0.1228	0.1518	0.187696
Negativicutes_uncl	Pseudoscardovia	-0.6232	0.001	0.00187028
Candidatus_Saccharimonas	Pseudoscardovia	-0.5404	0.001	0.00187028
Pseudoscardovia	Rhodospirillales_uncl	-0.5695	0.001	0.00187028
Comamonas	Pseudoscardovia	-0.3124	0.002	0.00348592
Pseudoscardovia	Ruminobacter	0.1237	0.1708	0.20756
Pseudoscardovia	Succinivibrio	0.2223	0.022	0.0317184
Acinetobacter	Pseudoscardovia	-0.2822	0.003	0.00509725
Pseudoscardovia	Sphaerochaeta	-0.5431	0.001	0.00187028
Pseudoscardovia	Treponema	0.6469	0.001	0.00187028
Pseudoscardovia	uncl(WPS-2)	-0.4403	0.001	0.00187028
Olsenella	uncl(F082)	-0.5215	0.001	0.00187028
Muribaculaceae	Olsenella	0.6507	0.001	0.00187028
Olsenella	Prevotella	-0.1912	0.031	0.0435938
Olsenella	Prevotella_7	0.7531	0.001	0.00187028
Olsenella	Prevotellaceae_uncl(UCG-001)	-0.257	0.004	0.00659268
Olsenella	Prevotellaceae_uncl(UCG-003)	-0.7348	0.001	0.00187028
Olsenella	Prevotellaceae_uncl(YAB2003)	0.5374	0.001	0.00187028
Olsenella	Rikenellaceae_uncl(RC9_gut)	-0.3599	0.001	0.00187028
Bacteroidales_uncl	Olsenella	-0.355	0.001	0.00187028
Fibrobacter	Olsenella	0.6329	0.001	0.00187028
Catenisphaera	Olsenella	0.6748	0.001	0.00187028
Erysipelotrichaceae_uncl	Olsenella	-0.6977	0.001	0.00187028
Izemoplasmatales	Olsenella	-0.5538	0.001	0.00187028
Lactobacillus	Olsenella	0.6689	0.001	0.00187028
Limosilactobacillus	Olsenella	0.8274	0.001	0.00187028
Olsenella	Streptococcus	0.5087	0.001	0.00187028
Christensenellaceae_uncl(R-7)	Olsenella	-0.595	0.001	0.00187028
Clostridia_uncl(UCG-014)	Olsenella	-0.5641	0.001	0.00187028
Clostridia_uncl(vadinBB60)	Olsenella	-0.6759	0.001	0.00187028
Olsenella	Pseudoramibacter	0.5746	0.001	0.00187028
Acetitomaculum	Olsenella	0.5559	0.001	0.00187028
Coprococcus	Olsenella	-0.0776	0.3367	0.383729
Lachnospiraceae_uncl(NK3A20)	Olsenella	0.755	0.001	0.00187028
Olsenella	Pseudobutyrivibrio	0.5337	0.001	0.00187028
Olsenella	Shuttleworthia	0.7747	0.001	0.00187028
Olsenella	Syntrophococcus	0.512	0.001	0.00187028
Monoglobus	Olsenella	-0.6777	0.001	0.00187028
Olsenella	uncl(NK4A214)	-0.6036	0.001	0.00187028
Olsenella	uncl(UCG-010)	-0.6398	0.001	0.00187028
Olsenella	uncl(Family_XIII_AD3011)	-0.4135	0.001	0.00187028
Eubacterium_nodatum	Olsenella	0.6077	0.001	0.00187028
Olsenella	Succiniclasticum	-0.4782	0.001	0.00187028
Olsenella	Selenomonas	0.5016	0.001	0.00187028
Dialister	Olsenella	0.5759	0.001	0.00187028
Megasphaera	Olsenella	0.3071	0.001	0.00187028
Negativicutes_uncl	Olsenella	-0.63	0.001	0.00187028
Candidatus_Saccharimonas	Olsenella	-0.6395	0.001	0.00187028
Olsenella	Rhodospirillales_uncl	-0.6504	0.001	0.00187028
Comamonas	Olsenella	-0.2244	0.004	0.00659268
Olsenella	Ruminobacter	-0.0603	0.4995	0.546213
Olsenella	Succinivibrio	0.1184	0.1788	0.215868
Acinetobacter	Olsenella	-0.1253	0.1329	0.165429
Olsenella	Sphaerochaeta	-0.6077	0.001	0.00187028
Olsenella	Treponema	0.4386	0.001	0.00187028
Olsenella	uncl(WPS-2)	-0.6151	0.001	0.00187028
Muribaculaceae	uncl(F082)	-0.321	0.005	0.00811475
Prevotella	uncl(F082)	0.6787	0.001	0.00187028
Prevotella_7	uncl(F082)	-0.303	0.004	0.00659268
Prevotellaceae_uncl(UCG-001)	uncl(F082)	0.132	0.0989	0.126391
Prevotellaceae_uncl(UCG-003)	uncl(F082)	0.6339	0.001	0.00187028
Prevotellaceae_uncl(YAB2003)	uncl(F082)	-0.3562	0.001	0.00187028
Rikenellaceae_uncl(RC9_gut)	uncl(F082)	0.8188	0.001	0.00187028
Bacteroidales_uncl	uncl(F082)	0.3317	0.001	0.00187028
Fibrobacter	uncl(F082)	-0.368	0.001	0.00187028
Catenisphaera	uncl(F082)	-0.385	0.002	0.00348592
Erysipelotrichaceae_uncl	uncl(F082)	0.5634	0.001	0.00187028
Izemoplasmatales	uncl(F082)	0.5624	0.001	0.00187028
Lactobacillus	uncl(F082)	-0.0811	0.3157	0.36174
Limosilactobacillus	uncl(F082)	-0.2863	0.008	0.0124138
Streptococcus	uncl(F082)	-0.1725	0.0619	0.0819996
Christensenellaceae_uncl(R-7)	uncl(F082)	0.7758	0.001	0.00187028
Clostridia_uncl(UCG-014)	uncl(F082)	0.4905	0.001	0.00187028
Clostridia_uncl(vadinBB60)	uncl(F082)	0.5464	0.001	0.00187028
Pseudoramibacter	uncl(F082)	-0.2535	0.008	0.0124138
Acetitomaculum	uncl(F082)	-0.2752	0.01	0.0152778
Coprococcus	uncl(F082)	0.1058	0.2028	0.241119
Lachnospiraceae_uncl(NK3A20)	uncl(F082)	-0.3488	0.002	0.00348592
Pseudobutyrivibrio	uncl(F082)	-0.4446	0.001	0.00187028
Shuttleworthia	uncl(F082)	-0.5434	0.001	0.00187028
Syntrophococcus	uncl(F082)	-0.288	0.007	0.0109536
Monoglobus	uncl(F082)	0.4476	0.001	0.00187028
uncl(F082)	uncl(NK4A214)	0.5442	0.001	0.00187028
uncl(F082)	uncl(UCG-010)	0.6039	0.001	0.00187028
uncl(F082)	uncl(Family_XIII_AD3011)	0.4737	0.001	0.00187028
Eubacterium_nodatum	uncl(F082)	-0.3454	0.001	0.00187028
Succiniclasticum	uncl(F082)	0.5737	0.001	0.00187028
Selenomonas	uncl(F082)	-0.4178	0.001	0.00187028
Dialister	uncl(F082)	-0.346	0.001	0.00187028
Megasphaera	uncl(F082)	-0.2099	0.014	0.0208945
Negativicutes_uncl	uncl(F082)	0.4869	0.001	0.00187028
Candidatus_Saccharimonas	uncl(F082)	0.5412	0.001	0.00187028
Rhodospirillales_uncl	uncl(F082)	0.526	0.001	0.00187028
Comamonas	uncl(F082)	0.0157	0.8551	0.873331
Ruminobacter	uncl(F082)	0.1522	0.0809	0.10474
Succinivibrio	uncl(F082)	-0.0968	0.2777	0.320922
Acinetobacter	uncl(F082)	0.1218	0.1708	0.20756
Sphaerochaeta	uncl(F082)	0.4672	0.001	0.00187028
Treponema	uncl(F082)	-0.0332	0.6803	0.718525
uncl(F082)	uncl(WPS-2)	0.357	0.001	0.00187028
Muribaculaceae	Prevotella	-0.04	0.6034	0.64279
Muribaculaceae	Prevotella_7	0.5889	0.001	0.00187028
Muribaculaceae	Prevotellaceae_uncl(UCG-001)	-0.3291	0.003	0.00509725
Muribaculaceae	Prevotellaceae_uncl(UCG-003)	-0.5338	0.001	0.00187028
Muribaculaceae	Prevotellaceae_uncl(YAB2003)	0.3971	0.001	0.00187028
Muribaculaceae	Rikenellaceae_uncl(RC9_gut)	-0.1503	0.0849	0.109727
Bacteroidales_uncl	Muribaculaceae	-0.4176	0.001	0.00187028
Fibrobacter	Muribaculaceae	0.366	0.003	0.00509725
Catenisphaera	Muribaculaceae	0.4704	0.001	0.00187028
Erysipelotrichaceae_uncl	Muribaculaceae	-0.4867	0.001	0.00187028
Izemoplasmatales	Muribaculaceae	-0.517	0.001	0.00187028
Lactobacillus	Muribaculaceae	0.6426	0.001	0.00187028
Limosilactobacillus	Muribaculaceae	0.7418	0.001	0.00187028
Muribaculaceae	Streptococcus	0.3268	0.004	0.00659268
Christensenellaceae_uncl(R-7)	Muribaculaceae	-0.3774	0.001	0.00187028
Clostridia_uncl(UCG-014)	Muribaculaceae	-0.4854	0.001	0.00187028
Clostridia_uncl(vadinBB60)	Muribaculaceae	-0.6005	0.001	0.00187028
Muribaculaceae	Pseudoramibacter	0.4007	0.001	0.00187028
Acetitomaculum	Muribaculaceae	0.637	0.001	0.00187028
Coprococcus	Muribaculaceae	0.1336	0.1069	0.135565
Lachnospiraceae_uncl(NK3A20)	Muribaculaceae	0.6522	0.001	0.00187028
Muribaculaceae	Pseudobutyrivibrio	0.3591	0.001	0.00187028
Muribaculaceae	Shuttleworthia	0.5143	0.001	0.00187028
Muribaculaceae	Syntrophococcus	0.5215	0.001	0.00187028
Monoglobus	Muribaculaceae	-0.4999	0.001	0.00187028
Muribaculaceae	uncl(NK4A214)	-0.4372	0.001	0.00187028
Muribaculaceae	uncl(UCG-010)	-0.4828	0.001	0.00187028
Muribaculaceae	uncl(Family_XIII_AD3011)	-0.2401	0.01	0.0152778
Eubacterium_nodatum	Muribaculaceae	0.5787	0.001	0.00187028
Muribaculaceae	Succiniclasticum	-0.3155	0.003	0.00509725
Muribaculaceae	Selenomonas	0.3047	0.004	0.00659268
Dialister	Muribaculaceae	0.4772	0.001	0.00187028
Megasphaera	Muribaculaceae	0.1353	0.1349	0.167778
Muribaculaceae	Negativicutes_uncl	-0.5643	0.001	0.00187028
Candidatus_Saccharimonas	Muribaculaceae	-0.4139	0.001	0.00187028
Muribaculaceae	Rhodospirillales_uncl	-0.5433	0.001	0.00187028
Comamonas	Muribaculaceae	-0.2657	0.003	0.00509725
Muribaculaceae	Ruminobacter	-0.2455	0.013	0.0195593
Muribaculaceae	Succinivibrio	0.091	0.2857	0.329398
Acinetobacter	Muribaculaceae	-0.2614	0.004	0.00659268
Muribaculaceae	Sphaerochaeta	-0.5584	0.001	0.00187028
Muribaculaceae	Treponema	0.3073	0.008	0.0124138
Muribaculaceae	uncl(WPS-2)	-0.3835	0.001	0.00187028
Prevotella	Prevotella_7	0.1752	0.0529	0.0717411
Prevotella	Prevotellaceae_uncl(UCG-001)	0.1017	0.2527	0.294321
Prevotella	Prevotellaceae_uncl(UCG-003)	0.1891	0.03	0.0423077
Prevotella	Prevotellaceae_uncl(YAB2003)	0.2082	0.031	0.0435938
Prevotella	Rikenellaceae_uncl(RC9_gut)	0.6281	0.001	0.00187028
Bacteroidales_uncl	Prevotella	0.1122	0.2018	0.240123
Fibrobacter	Prevotella	-0.0207	0.8002	0.826354
Catenisphaera	Prevotella	-0.0688	0.4006	0.448636
Erysipelotrichaceae_uncl	Prevotella	0.1088	0.2008	0.239124
Izemoplasmatales	Prevotella	0.2362	0.011	0.0167538
Lactobacillus	Prevotella	0.4266	0.001	0.00187028
Limosilactobacillus	Prevotella	0.1898	0.05	0.0682445
Prevotella	Streptococcus	0.2899	0.013	0.0195593
Christensenellaceae_uncl(R-7)	Prevotella	0.3594	0.002	0.00348592
Clostridia_uncl(UCG-014)	Prevotella	0.0756	0.3566	0.4027
Clostridia_uncl(vadinBB60)	Prevotella	0.1487	0.0789	0.102868
Prevotella	Pseudoramibacter	-0.0845	0.3187	0.364614
Acetitomaculum	Prevotella	-0.0326	0.6923	0.729642
Coprococcus	Prevotella	-0.0452	0.6254	0.664795
Lachnospiraceae_uncl(NK3A20)	Prevotella	0.1167	0.1678	0.20492
Prevotella	Pseudobutyrivibrio	0.0359	0.6134	0.652506
Prevotella	Shuttleworthia	-0.176	0.048	0.0656959
Prevotella	Syntrophococcus	-0.1173	0.1698	0.206852
Monoglobus	Prevotella	0.0589	0.5145	0.558095
Prevotella	uncl(NK4A214)	0.0877	0.3057	0.351094
Prevotella	uncl(UCG-010)	0.1719	0.0619	0.0819996
Prevotella	uncl(Family_XIII_AD3011)	0.2129	0.02	0.0291462
Eubacterium_nodatum	Prevotella	-0.1073	0.2218	0.260374
Prevotella	Succiniclasticum	0.23	0.017	0.0250944
Prevotella	Selenomonas	0.0484	0.5684	0.608561
Dialister	Prevotella	0.0788	0.3377	0.384279
Megasphaera	Prevotella	-0.1452	0.1039	0.132212
Negativicutes_uncl	Prevotella	0.0697	0.4376	0.48604
Candidatus_Saccharimonas	Prevotella	0.1288	0.1449	0.179613
Prevotella	Rhodospirillales_uncl	0.1779	0.037	0.0517373
Comamonas	Prevotella	-0.2511	0.004	0.00659268
Prevotella	Ruminobacter	0.3865	0.002	0.00348592
Prevotella	Succinivibrio	0.24	0.004	0.00659268
Acinetobacter	Prevotella	-0.1595	0.0509	0.0693454
Prevotella	Sphaerochaeta	0.0639	0.4575	0.50625
Prevotella	Treponema	0.438	0.002	0.00348592
Prevotella	uncl(WPS-2)	0.0993	0.2368	0.277106
Prevotella_7	Prevotellaceae_uncl(UCG-001)	-0.2735	0.004	0.00659268
Prevotella_7	Prevotellaceae_uncl(UCG-003)	-0.6892	0.001	0.00187028
Prevotella_7	Prevotellaceae_uncl(YAB2003)	0.7467	0.001	0.00187028
Prevotella_7	Rikenellaceae_uncl(RC9_gut)	-0.1992	0.045	0.0617606
Bacteroidales_uncl	Prevotella_7	-0.4388	0.001	0.00187028
Fibrobacter	Prevotella_7	0.5534	0.001	0.00187028
Catenisphaera	Prevotella_7	0.5162	0.001	0.00187028
Erysipelotrichaceae_uncl	Prevotella_7	-0.6596	0.001	0.00187028
Izemoplasmatales	Prevotella_7	-0.4575	0.001	0.00187028
Lactobacillus	Prevotella_7	0.8205	0.001	0.00187028
Limosilactobacillus	Prevotella_7	0.803	0.001	0.00187028
Prevotella_7	Streptococcus	0.6649	0.001	0.00187028
Christensenellaceae_uncl(R-7)	Prevotella_7	-0.5224	0.001	0.00187028
Clostridia_uncl(UCG-014)	Prevotella_7	-0.5326	0.001	0.00187028
Clostridia_uncl(vadinBB60)	Prevotella_7	-0.5972	0.001	0.00187028
Prevotella_7	Pseudoramibacter	0.4406	0.001	0.00187028
Acetitomaculum	Prevotella_7	0.6064	0.001	0.00187028
Coprococcus	Prevotella_7	-0.2299	0.006	0.00951923
Lachnospiraceae_uncl(NK3A20)	Prevotella_7	0.801	0.001	0.00187028
Prevotella_7	Pseudobutyrivibrio	0.5847	0.001	0.00187028
Prevotella_7	Shuttleworthia	0.7224	0.001	0.00187028
Prevotella_7	Syntrophococcus	0.4852	0.001	0.00187028
Monoglobus	Prevotella_7	-0.4999	0.001	0.00187028
Prevotella_7	uncl(NK4A214)	-0.6038	0.001	0.00187028
Prevotella_7	uncl(UCG-010)	-0.5434	0.001	0.00187028
Prevotella_7	uncl(Family_XIII_AD3011)	-0.3018	0.001	0.00187028
Eubacterium_nodatum	Prevotella_7	0.5967	0.001	0.00187028
Prevotella_7	Succiniclasticum	-0.3944	0.001	0.00187028
Prevotella_7	Selenomonas	0.6627	0.001	0.00187028
Dialister	Prevotella_7	0.7577	0.001	0.00187028
Megasphaera	Prevotella_7	0.3596	0.001	0.00187028
Negativicutes_uncl	Prevotella_7	-0.6254	0.001	0.00187028
Candidatus_Saccharimonas	Prevotella_7	-0.6424	0.001	0.00187028
Prevotella_7	Rhodospirillales_uncl	-0.5961	0.001	0.00187028
Comamonas	Prevotella_7	-0.2706	0.001	0.00187028
Prevotella_7	Ruminobacter	0.0549	0.5055	0.551556
Prevotella_7	Succinivibrio	0.2149	0.017	0.0250944
Acinetobacter	Prevotella_7	-0.3189	0.003	0.00509725
Prevotella_7	Sphaerochaeta	-0.5188	0.001	0.00187028
Prevotella_7	Treponema	0.7203	0.001	0.00187028
Prevotella_7	uncl(WPS-2)	-0.5323	0.001	0.00187028
Prevotellaceae_uncl(UCG-001)	Prevotellaceae_uncl(UCG-003)	0.2466	0.007	0.0109536
Prevotellaceae_uncl(UCG-001)	Prevotellaceae_uncl(YAB2003)	-0.21	0.016	0.02376
Prevotellaceae_uncl(UCG-001)	Rikenellaceae_uncl(RC9_gut)	0.1955	0.028	0.0396756
Bacteroidales_uncl	Prevotellaceae_uncl(UCG-001)	0.1819	0.043	0.0592347
Fibrobacter	Prevotellaceae_uncl(UCG-001)	-0.0681	0.4396	0.487897
Catenisphaera	Prevotellaceae_uncl(UCG-001)	-0.0342	0.7023	0.737564
Erysipelotrichaceae_uncl	Prevotellaceae_uncl(UCG-001)	0.2554	0.005	0.00811475
Izemoplasmatales	Prevotellaceae_uncl(UCG-001)	0.0764	0.3776	0.425445
Lactobacillus	Prevotellaceae_uncl(UCG-001)	-0.2324	0.014	0.0208945
Limosilactobacillus	Prevotellaceae_uncl(UCG-001)	-0.2017	0.028	0.0396756
Prevotellaceae_uncl(UCG-001)	Streptococcus	-0.1577	0.0769	0.100525
Christensenellaceae_uncl(R-7)	Prevotellaceae_uncl(UCG-001)	0.1626	0.0799	0.103626
Clostridia_uncl(UCG-014)	Prevotellaceae_uncl(UCG-001)	0.0693	0.4456	0.493818
Clostridia_uncl(vadinBB60)	Prevotellaceae_uncl(UCG-001)	0.3353	0.001	0.00187028
Prevotellaceae_uncl(UCG-001)	Pseudoramibacter	-0.2558	0.002	0.00348592
Acetitomaculum	Prevotellaceae_uncl(UCG-001)	-0.2318	0.01	0.0152778
Coprococcus	Prevotellaceae_uncl(UCG-001)	-0.0109	0.9001	0.911766
Lachnospiraceae_uncl(NK3A20)	Prevotellaceae_uncl(UCG-001)	-0.125	0.1419	0.176189
Prevotellaceae_uncl(UCG-001)	Pseudobutyrivibrio	-0.1451	0.0959	0.122663
Prevotellaceae_uncl(UCG-001)	Shuttleworthia	-0.2712	0.004	0.00659268
Prevotellaceae_uncl(UCG-001)	Syntrophococcus	-0.2085	0.023	0.0330639
Monoglobus	Prevotellaceae_uncl(UCG-001)	0.2024	0.019	0.0278804
Prevotellaceae_uncl(UCG-001)	uncl(NK4A214)	0.1628	0.0529	0.0717411
Prevotellaceae_uncl(UCG-001)	uncl(UCG-010)	0.1796	0.036	0.050434
Prevotellaceae_uncl(UCG-001)	uncl(Family_XIII_AD3011)	0.1371	0.1229	0.153625
Eubacterium_nodatum	Prevotellaceae_uncl(UCG-001)	-0.2456	0.006	0.00951923
Prevotellaceae_uncl(UCG-001)	Succiniclasticum	0.1626	0.0559	0.0747851
Prevotellaceae_uncl(UCG-001)	Selenomonas	-0.1717	0.0539	0.0728312
Dialister	Prevotellaceae_uncl(UCG-001)	-0.2961	0.003	0.00509725
Megasphaera	Prevotellaceae_uncl(UCG-001)	-0.2987	0.001	0.00187028
Negativicutes_uncl	Prevotellaceae_uncl(UCG-001)	0.3055	0.002	0.00348592
Candidatus_Saccharimonas	Prevotellaceae_uncl(UCG-001)	0.1634	0.0529	0.0717411
Prevotellaceae_uncl(UCG-001)	Rhodospirillales_uncl	0.1633	0.0559	0.0747851
Comamonas	Prevotellaceae_uncl(UCG-001)	-0.0159	0.8611	0.878251
Prevotellaceae_uncl(UCG-001)	Ruminobacter	0.3782	0.001	0.00187028
Prevotellaceae_uncl(UCG-001)	Succinivibrio	0.0769	0.3896	0.4383
Acinetobacter	Prevotellaceae_uncl(UCG-001)	0.0304	0.7303	0.763729
Prevotellaceae_uncl(UCG-001)	Sphaerochaeta	0.2494	0.002	0.00348592
Prevotellaceae_uncl(UCG-001)	Treponema	-0.0604	0.4815	0.530436
Prevotellaceae_uncl(UCG-001)	uncl(WPS-2)	0.4298	0.001	0.00187028
Prevotellaceae_uncl(UCG-003)	Prevotellaceae_uncl(YAB2003)	-0.6198	0.001	0.00187028
Prevotellaceae_uncl(UCG-003)	Rikenellaceae_uncl(RC9_gut)	0.5036	0.001	0.00187028
Bacteroidales_uncl	Prevotellaceae_uncl(UCG-003)	0.5087	0.001	0.00187028
Fibrobacter	Prevotellaceae_uncl(UCG-003)	-0.4843	0.001	0.00187028
Catenisphaera	Prevotellaceae_uncl(UCG-003)	-0.5904	0.001	0.00187028
Erysipelotrichaceae_uncl	Prevotellaceae_uncl(UCG-003)	0.7592	0.001	0.00187028
Izemoplasmatales	Prevotellaceae_uncl(UCG-003)	0.6056	0.001	0.00187028
Lactobacillus	Prevotellaceae_uncl(UCG-003)	-0.5444	0.001	0.00187028
Limosilactobacillus	Prevotellaceae_uncl(UCG-003)	-0.6439	0.001	0.00187028
Prevotellaceae_uncl(UCG-003)	Streptococcus	-0.5497	0.001	0.00187028
Christensenellaceae_uncl(R-7)	Prevotellaceae_uncl(UCG-003)	0.7271	0.001	0.00187028
Clostridia_uncl(UCG-014)	Prevotellaceae_uncl(UCG-003)	0.6159	0.001	0.00187028
Clostridia_uncl(vadinBB60)	Prevotellaceae_uncl(UCG-003)	0.7336	0.001	0.00187028
Prevotellaceae_uncl(UCG-003)	Pseudoramibacter	-0.4769	0.001	0.00187028
Acetitomaculum	Prevotellaceae_uncl(UCG-003)	-0.5205	0.001	0.00187028
Coprococcus	Prevotellaceae_uncl(UCG-003)	0.1518	0.0699	0.0919411
Lachnospiraceae_uncl(NK3A20)	Prevotellaceae_uncl(UCG-003)	-0.6408	0.001	0.00187028
Prevotellaceae_uncl(UCG-003)	Pseudobutyrivibrio	-0.5847	0.001	0.00187028
Prevotellaceae_uncl(UCG-003)	Shuttleworthia	-0.7155	0.001	0.00187028
Prevotellaceae_uncl(UCG-003)	Syntrophococcus	-0.4718	0.001	0.00187028
Monoglobus	Prevotellaceae_uncl(UCG-003)	0.627	0.001	0.00187028
Prevotellaceae_uncl(UCG-003)	uncl(NK4A214)	0.7105	0.001	0.00187028
Prevotellaceae_uncl(UCG-003)	uncl(UCG-010)	0.7238	0.001	0.00187028
Prevotellaceae_uncl(UCG-003)	uncl(Family_XIII_AD3011)	0.3778	0.001	0.00187028
Eubacterium_nodatum	Prevotellaceae_uncl(UCG-003)	-0.5942	0.001	0.00187028
Prevotellaceae_uncl(UCG-003)	Succiniclasticum	0.5258	0.001	0.00187028
Prevotellaceae_uncl(UCG-003)	Selenomonas	-0.5348	0.001	0.00187028
Dialister	Prevotellaceae_uncl(UCG-003)	-0.6417	0.001	0.00187028
Megasphaera	Prevotellaceae_uncl(UCG-003)	-0.2312	0.006	0.00951923
Negativicutes_uncl	Prevotellaceae_uncl(UCG-003)	0.7082	0.001	0.00187028
Candidatus_Saccharimonas	Prevotellaceae_uncl(UCG-003)	0.6818	0.001	0.00187028
Prevotellaceae_uncl(UCG-003)	Rhodospirillales_uncl	0.7367	0.001	0.00187028
Comamonas	Prevotellaceae_uncl(UCG-003)	0.2072	0.007	0.0109536
Prevotellaceae_uncl(UCG-003)	Ruminobacter	0.0471	0.5934	0.6335
Prevotellaceae_uncl(UCG-003)	Succinivibrio	-0.1955	0.02	0.0291462
Acinetobacter	Prevotellaceae_uncl(UCG-003)	0.2624	0.004	0.00659268
Prevotellaceae_uncl(UCG-003)	Sphaerochaeta	0.6409	0.001	0.00187028
Prevotellaceae_uncl(UCG-003)	Treponema	-0.4442	0.001	0.00187028
Prevotellaceae_uncl(UCG-003)	uncl(WPS-2)	0.594	0.001	0.00187028
Prevotellaceae_uncl(YAB2003)	Rikenellaceae_uncl(RC9_gut)	-0.3801	0.001	0.00187028
Bacteroidales_uncl	Prevotellaceae_uncl(YAB2003)	-0.3793	0.001	0.00187028
Fibrobacter	Prevotellaceae_uncl(YAB2003)	0.3655	0.001	0.00187028
Catenisphaera	Prevotellaceae_uncl(YAB2003)	0.5238	0.001	0.00187028
Erysipelotrichaceae_uncl	Prevotellaceae_uncl(YAB2003)	-0.6356	0.001	0.00187028
Izemoplasmatales	Prevotellaceae_uncl(YAB2003)	-0.348	0.002	0.00348592
Lactobacillus	Prevotellaceae_uncl(YAB2003)	0.651	0.001	0.00187028
Limosilactobacillus	Prevotellaceae_uncl(YAB2003)	0.6899	0.001	0.00187028
Prevotellaceae_uncl(YAB2003)	Streptococcus	0.7552	0.001	0.00187028
Christensenellaceae_uncl(R-7)	Prevotellaceae_uncl(YAB2003)	-0.6752	0.001	0.00187028
Clostridia_uncl(UCG-014)	Prevotellaceae_uncl(YAB2003)	-0.4784	0.001	0.00187028
Clostridia_uncl(vadinBB60)	Prevotellaceae_uncl(YAB2003)	-0.5839	0.001	0.00187028
Prevotellaceae_uncl(YAB2003)	Pseudoramibacter	0.504	0.001	0.00187028
Acetitomaculum	Prevotellaceae_uncl(YAB2003)	0.2875	0.006	0.00951923
Coprococcus	Prevotellaceae_uncl(YAB2003)	-0.1896	0.028	0.0396756
Lachnospiraceae_uncl(NK3A20)	Prevotellaceae_uncl(YAB2003)	0.5698	0.001	0.00187028
Prevotellaceae_uncl(YAB2003)	Pseudobutyrivibrio	0.6308	0.001	0.00187028
Prevotellaceae_uncl(YAB2003)	Shuttleworthia	0.5103	0.001	0.00187028
Prevotellaceae_uncl(YAB2003)	Syntrophococcus	0.4099	0.001	0.00187028
Monoglobus	Prevotellaceae_uncl(YAB2003)	-0.4776	0.001	0.00187028
Prevotellaceae_uncl(YAB2003)	uncl(NK4A214)	-0.6557	0.001	0.00187028
Prevotellaceae_uncl(YAB2003)	uncl(UCG-010)	-0.6208	0.001	0.00187028
Prevotellaceae_uncl(YAB2003)	uncl(Family_XIII_AD3011)	-0.3135	0.002	0.00348592
Eubacterium_nodatum	Prevotellaceae_uncl(YAB2003)	0.5539	0.001	0.00187028
Prevotellaceae_uncl(YAB2003)	Succiniclasticum	-0.5282	0.001	0.00187028
Prevotellaceae_uncl(YAB2003)	Selenomonas	0.7348	0.001	0.00187028
Dialister	Prevotellaceae_uncl(YAB2003)	0.8087	0.001	0.00187028
Megasphaera	Prevotellaceae_uncl(YAB2003)	0.1712	0.038	0.0530357
Negativicutes_uncl	Prevotellaceae_uncl(YAB2003)	-0.6501	0.001	0.00187028
Candidatus_Saccharimonas	Prevotellaceae_uncl(YAB2003)	-0.5565	0.001	0.00187028
Prevotellaceae_uncl(YAB2003)	Rhodospirillales_uncl	-0.512	0.001	0.00187028
Comamonas	Prevotellaceae_uncl(YAB2003)	-0.2636	0.001	0.00187028
Prevotellaceae_uncl(YAB2003)	Ruminobacter	0.1486	0.0849	0.109727
Prevotellaceae_uncl(YAB2003)	Succinivibrio	0.5109	0.001	0.00187028
Acinetobacter	Prevotellaceae_uncl(YAB2003)	-0.2197	0.006	0.00951923
Prevotellaceae_uncl(YAB2003)	Sphaerochaeta	-0.5265	0.001	0.00187028
Prevotellaceae_uncl(YAB2003)	Treponema	0.5286	0.001	0.00187028
Prevotellaceae_uncl(YAB2003)	uncl(WPS-2)	-0.4523	0.001	0.00187028
Bacteroidales_uncl	Rikenellaceae_uncl(RC9_gut)	0.3723	0.001	0.00187028
Fibrobacter	Rikenellaceae_uncl(RC9_gut)	-0.1687	0.0569	0.0759178
Catenisphaera	Rikenellaceae_uncl(RC9_gut)	-0.3588	0.002	0.00348592
Erysipelotrichaceae_uncl	Rikenellaceae_uncl(RC9_gut)	0.4793	0.001	0.00187028
Izemoplasmatales	Rikenellaceae_uncl(RC9_gut)	0.3968	0.001	0.00187028
Lactobacillus	Rikenellaceae_uncl(RC9_gut)	0.0528	0.5285	0.571195
Limosilactobacillus	Rikenellaceae_uncl(RC9_gut)	-0.1072	0.2008	0.239124
Rikenellaceae_uncl(RC9_gut)	Streptococcus	-0.2016	0.039	0.0543293
Christensenellaceae_uncl(R-7)	Rikenellaceae_uncl(RC9_gut)	0.7479	0.001	0.00187028
Clostridia_uncl(UCG-014)	Rikenellaceae_uncl(RC9_gut)	0.3634	0.001	0.00187028
Clostridia_uncl(vadinBB60)	Rikenellaceae_uncl(RC9_gut)	0.505	0.001	0.00187028
Pseudoramibacter	Rikenellaceae_uncl(RC9_gut)	-0.3143	0.002	0.00348592
Acetitomaculum	Rikenellaceae_uncl(RC9_gut)	-0.1354	0.1199	0.150381
Coprococcus	Rikenellaceae_uncl(RC9_gut)	0.0216	0.8232	0.845988
Lachnospiraceae_uncl(NK3A20)	Rikenellaceae_uncl(RC9_gut)	-0.1662	0.0599	0.0797056
Pseudobutyrivibrio	Rikenellaceae_uncl(RC9_gut)	-0.3575	0.001	0.00187028
Rikenellaceae_uncl(RC9_gut)	Shuttleworthia	-0.4014	0.001	0.00187028
Rikenellaceae_uncl(RC9_gut)	Syntrophococcus	-0.3075	0.001	0.00187028
Monoglobus	Rikenellaceae_uncl(RC9_gut)	0.3351	0.001	0.00187028
Rikenellaceae_uncl(RC9_gut)	uncl(NK4A214)	0.4722	0.001	0.00187028
Rikenellaceae_uncl(RC9_gut)	uncl(UCG-010)	0.5625	0.001	0.00187028
Rikenellaceae_uncl(RC9_gut)	uncl(Family_XIII_AD3011)	0.3378	0.002	0.00348592
Eubacterium_nodatum	Rikenellaceae_uncl(RC9_gut)	-0.3493	0.001	0.00187028
Rikenellaceae_uncl(RC9_gut)	Succiniclasticum	0.4998	0.001	0.00187028
Rikenellaceae_uncl(RC9_gut)	Selenomonas	-0.4318	0.001	0.00187028
Dialister	Rikenellaceae_uncl(RC9_gut)	-0.3962	0.002	0.00348592
Megasphaera	Rikenellaceae_uncl(RC9_gut)	-0.1353	0.1179	0.148123
Negativicutes_uncl	Rikenellaceae_uncl(RC9_gut)	0.4756	0.001	0.00187028
Candidatus_Saccharimonas	Rikenellaceae_uncl(RC9_gut)	0.3754	0.001	0.00187028
Rhodospirillales_uncl	Rikenellaceae_uncl(RC9_gut)	0.4259	0.001	0.00187028
Comamonas	Rikenellaceae_uncl(RC9_gut)	-0.0782	0.3377	0.384279
Rikenellaceae_uncl(RC9_gut)	Ruminobacter	0.2633	0.013	0.0195593
Rikenellaceae_uncl(RC9_gut)	Succinivibrio	-0.1409	0.1159	0.145734
Acinetobacter	Rikenellaceae_uncl(RC9_gut)	0.0323	0.7273	0.761665
Rikenellaceae_uncl(RC9_gut)	Sphaerochaeta	0.4107	0.001	0.00187028
Rikenellaceae_uncl(RC9_gut)	Treponema	0.0711	0.4036	0.451315
Rikenellaceae_uncl(RC9_gut)	uncl(WPS-2)	0.3101	0.002	0.00348592
Bacteroidales_uncl	Fibrobacter	-0.0533	0.5584	0.598718
Bacteroidales_uncl	Catenisphaera	-0.3415	0.001	0.00187028
Bacteroidales_uncl	Erysipelotrichaceae_uncl	0.3542	0.001	0.00187028
Bacteroidales_uncl	Izemoplasmatales	0.4376	0.001	0.00187028
Bacteroidales_uncl	Lactobacillus	-0.3119	0.002	0.00348592
Bacteroidales_uncl	Limosilactobacillus	-0.2491	0.005	0.00811475
Bacteroidales_uncl	Streptococcus	-0.3822	0.001	0.00187028
Bacteroidales_uncl	Christensenellaceae_uncl(R-7)	0.4664	0.001	0.00187028
Bacteroidales_uncl	Clostridia_uncl(UCG-014)	0.5914	0.001	0.00187028
Bacteroidales_uncl	Clostridia_uncl(vadinBB60)	0.4704	0.001	0.00187028
Bacteroidales_uncl	Pseudoramibacter	-0.3365	0.001	0.00187028
Acetitomaculum	Bacteroidales_uncl	-0.4806	0.001	0.00187028
Bacteroidales_uncl	Coprococcus	-0.0314	0.7423	0.775187
Bacteroidales_uncl	Lachnospiraceae_uncl(NK3A20)	-0.3631	0.001	0.00187028
Bacteroidales_uncl	Pseudobutyrivibrio	-0.1544	0.0709	0.0929272
Bacteroidales_uncl	Shuttleworthia	-0.483	0.001	0.00187028
Bacteroidales_uncl	Syntrophococcus	-0.3535	0.001	0.00187028
Bacteroidales_uncl	Monoglobus	0.1553	0.0679	0.0893896
Bacteroidales_uncl	uncl(NK4A214)	0.3975	0.001	0.00187028
Bacteroidales_uncl	uncl(UCG-010)	0.4828	0.001	0.00187028
Bacteroidales_uncl	uncl(Family_XIII_AD3011)	0.027	0.7722	0.802461
Bacteroidales_uncl	Eubacterium_nodatum	-0.4174	0.001	0.00187028
Bacteroidales_uncl	Succiniclasticum	0.171	0.044	0.0605561
Bacteroidales_uncl	Selenomonas	-0.2865	0.002	0.00348592
Bacteroidales_uncl	Dialister	-0.4593	0.001	0.00187028
Bacteroidales_uncl	Megasphaera	-0.3003	0.001	0.00187028
Bacteroidales_uncl	Negativicutes_uncl	0.5218	0.001	0.00187028
Bacteroidales_uncl	Candidatus_Saccharimonas	0.3647	0.001	0.00187028
Bacteroidales_uncl	Rhodospirillales_uncl	0.6383	0.001	0.00187028
Bacteroidales_uncl	Comamonas	-0.1334	0.1069	0.135565
Bacteroidales_uncl	Ruminobacter	0.4621	0.001	0.00187028
Bacteroidales_uncl	Succinivibrio	-0.0344	0.6593	0.698331
Acinetobacter	Bacteroidales_uncl	0.1097	0.2088	0.247066
Bacteroidales_uncl	Sphaerochaeta	0.4643	0.001	0.00187028
Bacteroidales_uncl	Treponema	-0.3284	0.002	0.00348592
Bacteroidales_uncl	uncl(WPS-2)	0.3716	0.001	0.00187028
Catenisphaera	Fibrobacter	0.1976	0.027	0.038442
Erysipelotrichaceae_uncl	Fibrobacter	-0.6201	0.001	0.00187028
Fibrobacter	Izemoplasmatales	-0.1813	0.043	0.0592347
Fibrobacter	Lactobacillus	0.601	0.001	0.00187028
Fibrobacter	Limosilactobacillus	0.6368	0.001	0.00187028
Fibrobacter	Streptococcus	0.2341	0.018	0.0264916
Christensenellaceae_uncl(R-7)	Fibrobacter	-0.4708	0.001	0.00187028
Clostridia_uncl(UCG-014)	Fibrobacter	-0.2466	0.004	0.00659268
Clostridia_uncl(vadinBB60)	Fibrobacter	-0.2937	0.001	0.00187028
Fibrobacter	Pseudoramibacter	0.0753	0.4106	0.457764
Acetitomaculum	Fibrobacter	0.2416	0.015	0.022342
Coprococcus	Fibrobacter	-0.3883	0.001	0.00187028
Fibrobacter	Lachnospiraceae_uncl(NK3A20)	0.6592	0.001	0.00187028
Fibrobacter	Pseudobutyrivibrio	0.561	0.001	0.00187028
Fibrobacter	Shuttleworthia	0.6264	0.001	0.00187028
Fibrobacter	Syntrophococcus	-0.0239	0.7922	0.820374
Fibrobacter	Monoglobus	-0.6355	0.001	0.00187028
Fibrobacter	uncl(NK4A214)	-0.4704	0.001	0.00187028
Fibrobacter	uncl(UCG-010)	-0.2839	0.003	0.00509725
Fibrobacter	uncl(Family_XIII_AD3011)	-0.5116	0.001	0.00187028
Eubacterium_nodatum	Fibrobacter	0.0799	0.3516	0.397659
Fibrobacter	Succiniclasticum	-0.4186	0.001	0.00187028
Fibrobacter	Selenomonas	0.5151	0.001	0.00187028
Dialister	Fibrobacter	0.2161	0.02	0.0291462
Fibrobacter	Megasphaera	0.3105	0.002	0.00348592
Fibrobacter	Negativicutes_uncl	-0.3888	0.001	0.00187028
Candidatus_Saccharimonas	Fibrobacter	-0.5782	0.001	0.00187028
Fibrobacter	Rhodospirillales_uncl	-0.2281	0.01	0.0152778
Comamonas	Fibrobacter	-0.3286	0.002	0.00348592
Fibrobacter	Ruminobacter	0.3203	0.004	0.00659268
Fibrobacter	Succinivibrio	0.0277	0.7423	0.775187
Acinetobacter	Fibrobacter	-0.325	0.002	0.00348592
Fibrobacter	Sphaerochaeta	-0.2642	0.003	0.00509725
Fibrobacter	Treponema	0.5649	0.001	0.00187028
Fibrobacter	uncl(WPS-2)	-0.4383	0.001	0.00187028
Catenisphaera	Erysipelotrichaceae_uncl	-0.5181	0.001	0.00187028
Catenisphaera	Izemoplasmatales	-0.5169	0.001	0.00187028
Catenisphaera	Lactobacillus	0.4797	0.002	0.00348592
Catenisphaera	Limosilactobacillus	0.6545	0.001	0.00187028
Catenisphaera	Streptococcus	0.5704	0.001	0.00187028
Catenisphaera	Christensenellaceae_uncl(R-7)	-0.4804	0.001	0.00187028
Catenisphaera	Clostridia_uncl(UCG-014)	-0.5766	0.001	0.00187028
Catenisphaera	Clostridia_uncl(vadinBB60)	-0.6445	0.001	0.00187028
Catenisphaera	Pseudoramibacter	0.7936	0.001	0.00187028
Acetitomaculum	Catenisphaera	0.3844	0.001	0.00187028
Catenisphaera	Coprococcus	0.3174	0.001	0.00187028
Catenisphaera	Lachnospiraceae_uncl(NK3A20)	0.5159	0.001	0.00187028
Catenisphaera	Pseudobutyrivibrio	0.4013	0.001	0.00187028
Catenisphaera	Shuttleworthia	0.4497	0.001	0.00187028
Catenisphaera	Syntrophococcus	0.699	0.001	0.00187028
Catenisphaera	Monoglobus	-0.5035	0.001	0.00187028
Catenisphaera	uncl(NK4A214)	-0.5327	0.001	0.00187028
Catenisphaera	uncl(UCG-010)	-0.7455	0.001	0.00187028
Catenisphaera	uncl(Family_XIII_AD3011)	-0.234	0.009	0.0138929
Catenisphaera	Eubacterium_nodatum	0.7694	0.001	0.00187028
Catenisphaera	Succiniclasticum	-0.343	0.001	0.00187028
Catenisphaera	Selenomonas	0.3493	0.001	0.00187028
Catenisphaera	Dialister	0.6352	0.001	0.00187028
Catenisphaera	Megasphaera	-0.1825	0.031	0.0435938
Catenisphaera	Negativicutes_uncl	-0.5818	0.001	0.00187028
Candidatus_Saccharimonas	Catenisphaera	-0.353	0.001	0.00187028
Catenisphaera	Rhodospirillales_uncl	-0.6404	0.001	0.00187028
Catenisphaera	Comamonas	-0.2555	0.002	0.00348592
Catenisphaera	Ruminobacter	-0.005	0.957	0.961532
Catenisphaera	Succinivibrio	0.4548	0.001	0.00187028
Acinetobacter	Catenisphaera	-0.0414	0.6304	0.669152
Catenisphaera	Sphaerochaeta	-0.6296	0.001	0.00187028
Catenisphaera	Treponema	0.2118	0.017	0.0250944
Catenisphaera	uncl(WPS-2)	-0.4051	0.001	0.00187028
Erysipelotrichaceae_uncl	Izemoplasmatales	0.5015	0.001	0.00187028
Erysipelotrichaceae_uncl	Lactobacillus	-0.557	0.001	0.00187028
Erysipelotrichaceae_uncl	Limosilactobacillus	-0.6432	0.001	0.00187028
Erysipelotrichaceae_uncl	Streptococcus	-0.4834	0.001	0.00187028
Christensenellaceae_uncl(R-7)	Erysipelotrichaceae_uncl	0.6913	0.001	0.00187028
Clostridia_uncl(UCG-014)	Erysipelotrichaceae_uncl	0.5021	0.001	0.00187028
Clostridia_uncl(vadinBB60)	Erysipelotrichaceae_uncl	0.6983	0.001	0.00187028
Erysipelotrichaceae_uncl	Pseudoramibacter	-0.4164	0.001	0.00187028
Acetitomaculum	Erysipelotrichaceae_uncl	-0.383	0.001	0.00187028
Coprococcus	Erysipelotrichaceae_uncl	0.2209	0.006	0.00951923
Erysipelotrichaceae_uncl	Lachnospiraceae_uncl(NK3A20)	-0.6566	0.001	0.00187028
Erysipelotrichaceae_uncl	Pseudobutyrivibrio	-0.5539	0.001	0.00187028
Erysipelotrichaceae_uncl	Shuttleworthia	-0.6725	0.001	0.00187028
Erysipelotrichaceae_uncl	Syntrophococcus	-0.4144	0.001	0.00187028
Erysipelotrichaceae_uncl	Monoglobus	0.7165	0.001	0.00187028
Erysipelotrichaceae_uncl	uncl(NK4A214)	0.6719	0.001	0.00187028
Erysipelotrichaceae_uncl	uncl(UCG-010)	0.6767	0.001	0.00187028
Erysipelotrichaceae_uncl	uncl(Family_XIII_AD3011)	0.5335	0.001	0.00187028
Erysipelotrichaceae_uncl	Eubacterium_nodatum	-0.5162	0.001	0.00187028
Erysipelotrichaceae_uncl	Succiniclasticum	0.5871	0.001	0.00187028
Erysipelotrichaceae_uncl	Selenomonas	-0.6126	0.001	0.00187028
Dialister	Erysipelotrichaceae_uncl	-0.5987	0.001	0.00187028
Erysipelotrichaceae_uncl	Megasphaera	-0.173	0.042	0.0581267
Erysipelotrichaceae_uncl	Negativicutes_uncl	0.7174	0.001	0.00187028
Candidatus_Saccharimonas	Erysipelotrichaceae_uncl	0.6888	0.001	0.00187028
Erysipelotrichaceae_uncl	Rhodospirillales_uncl	0.5698	0.001	0.00187028
Comamonas	Erysipelotrichaceae_uncl	0.3336	0.001	0.00187028
Erysipelotrichaceae_uncl	Ruminobacter	-0.0379	0.6723	0.71058
Erysipelotrichaceae_uncl	Succinivibrio	-0.1814	0.037	0.0517373
Acinetobacter	Erysipelotrichaceae_uncl	0.3151	0.001	0.00187028
Erysipelotrichaceae_uncl	Sphaerochaeta	0.5485	0.001	0.00187028
Erysipelotrichaceae_uncl	Treponema	-0.4622	0.001	0.00187028
Erysipelotrichaceae_uncl	uncl(WPS-2)	0.5489	0.001	0.00187028
Izemoplasmatales	Lactobacillus	-0.2729	0.004	0.00659268
Izemoplasmatales	Limosilactobacillus	-0.4171	0.001	0.00187028
Izemoplasmatales	Streptococcus	-0.2999	0.002	0.00348592
Christensenellaceae_uncl(R-7)	Izemoplasmatales	0.4884	0.001	0.00187028
Clostridia_uncl(UCG-014)	Izemoplasmatales	0.5964	0.001	0.00187028
Clostridia_uncl(vadinBB60)	Izemoplasmatales	0.6267	0.001	0.00187028
Izemoplasmatales	Pseudoramibacter	-0.2735	0.004	0.00659268
Acetitomaculum	Izemoplasmatales	-0.6002	0.001	0.00187028
Coprococcus	Izemoplasmatales	-0.1078	0.2148	0.252956
Izemoplasmatales	Lachnospiraceae_uncl(NK3A20)	-0.5267	0.001	0.00187028
Izemoplasmatales	Pseudobutyrivibrio	-0.3424	0.002	0.00348592
Izemoplasmatales	Shuttleworthia	-0.5473	0.001	0.00187028
Izemoplasmatales	Syntrophococcus	-0.5585	0.001	0.00187028
Izemoplasmatales	Monoglobus	0.4361	0.001	0.00187028
Izemoplasmatales	uncl(NK4A214)	0.6099	0.001	0.00187028
Izemoplasmatales	uncl(UCG-010)	0.6284	0.001	0.00187028
Izemoplasmatales	uncl(Family_XIII_AD3011)	0.292	0.003	0.00509725
Eubacterium_nodatum	Izemoplasmatales	-0.5575	0.001	0.00187028
Izemoplasmatales	Succiniclasticum	0.1913	0.028	0.0396756
Izemoplasmatales	Selenomonas	-0.2139	0.019	0.0278804
Dialister	Izemoplasmatales	-0.3727	0.002	0.00348592
Izemoplasmatales	Megasphaera	0.0208	0.8172	0.840985
Izemoplasmatales	Negativicutes_uncl	0.555	0.001	0.00187028
Candidatus_Saccharimonas	Izemoplasmatales	0.4965	0.001	0.00187028
Izemoplasmatales	Rhodospirillales_uncl	0.691	0.001	0.00187028
Comamonas	Izemoplasmatales	0.0794	0.3317	0.378612
Izemoplasmatales	Ruminobacter	0.1387	0.1149	0.144844
Izemoplasmatales	Succinivibrio	-0.0488	0.6134	0.652506
Acinetobacter	Izemoplasmatales	0.0919	0.2897	0.333234
Izemoplasmatales	Sphaerochaeta	0.5384	0.001	0.00187028
Izemoplasmatales	Treponema	-0.1937	0.036	0.050434
Izemoplasmatales	uncl(WPS-2)	0.2859	0.001	0.00187028
Lactobacillus	Limosilactobacillus	0.826	0.001	0.00187028
Lactobacillus	Streptococcus	0.6104	0.001	0.00187028
Christensenellaceae_uncl(R-7)	Lactobacillus	-0.3156	0.004	0.00659268
Clostridia_uncl(UCG-014)	Lactobacillus	-0.4419	0.001	0.00187028
Clostridia_uncl(vadinBB60)	Lactobacillus	-0.4773	0.001	0.00187028
Lactobacillus	Pseudoramibacter	0.399	0.001	0.00187028
Acetitomaculum	Lactobacillus	0.6035	0.001	0.00187028
Coprococcus	Lactobacillus	-0.1153	0.1838	0.220649
Lachnospiraceae_uncl(NK3A20)	Lactobacillus	0.7869	0.001	0.00187028
Lactobacillus	Pseudobutyrivibrio	0.5394	0.001	0.00187028
Lactobacillus	Shuttleworthia	0.5985	0.001	0.00187028
Lactobacillus	Syntrophococcus	0.4074	0.002	0.00348592
Lactobacillus	Monoglobus	-0.5161	0.001	0.00187028
Lactobacillus	uncl(NK4A214)	-0.4578	0.001	0.00187028
Lactobacillus	uncl(UCG-010)	-0.4111	0.001	0.00187028
Lactobacillus	uncl(Family_XIII_AD3011)	-0.1631	0.0599	0.0797056
Eubacterium_nodatum	Lactobacillus	0.5012	0.001	0.00187028
Lactobacillus	Succiniclasticum	-0.2055	0.025	0.0357659
Lactobacillus	Selenomonas	0.5378	0.001	0.00187028
Dialister	Lactobacillus	0.6308	0.001	0.00187028
Lactobacillus	Megasphaera	0.1922	0.021	0.0304541
Lactobacillus	Negativicutes_uncl	-0.5271	0.001	0.00187028
Candidatus_Saccharimonas	Lactobacillus	-0.4685	0.001	0.00187028
Lactobacillus	Rhodospirillales_uncl	-0.4336	0.001	0.00187028
Comamonas	Lactobacillus	-0.3727	0.001	0.00187028
Lactobacillus	Ruminobacter	0.1262	0.1449	0.179613
Lactobacillus	Succinivibrio	0.2573	0.012	0.0181837
Acinetobacter	Lactobacillus	-0.3799	0.001	0.00187028
Lactobacillus	Sphaerochaeta	-0.5016	0.001	0.00187028
Lactobacillus	Treponema	0.7457	0.001	0.00187028
Lactobacillus	uncl(WPS-2)	-0.4621	0.001	0.00187028
Limosilactobacillus	Streptococcus	0.7029	0.001	0.00187028
Christensenellaceae_uncl(R-7)	Limosilactobacillus	-0.4443	0.001	0.00187028
Clostridia_uncl(UCG-014)	Limosilactobacillus	-0.4762	0.001	0.00187028
Clostridia_uncl(vadinBB60)	Limosilactobacillus	-0.6095	0.001	0.00187028
Limosilactobacillus	Pseudoramibacter	0.5436	0.001	0.00187028
Acetitomaculum	Limosilactobacillus	0.6397	0.001	0.00187028
Coprococcus	Limosilactobacillus	-0.0513	0.5514	0.592496
Lachnospiraceae_uncl(NK3A20)	Limosilactobacillus	0.8128	0.001	0.00187028
Limosilactobacillus	Pseudobutyrivibrio	0.646	0.001	0.00187028
Limosilactobacillus	Shuttleworthia	0.7248	0.001	0.00187028
Limosilactobacillus	Syntrophococcus	0.5434	0.001	0.00187028
Limosilactobacillus	Monoglobus	-0.6252	0.001	0.00187028
Limosilactobacillus	uncl(NK4A214)	-0.5468	0.001	0.00187028
Limosilactobacillus	uncl(UCG-010)	-0.5264	0.001	0.00187028
Limosilactobacillus	uncl(Family_XIII_AD3011)	-0.2177	0.014	0.0208945
Eubacterium_nodatum	Limosilactobacillus	0.6353	0.001	0.00187028
Limosilactobacillus	Succiniclasticum	-0.3018	0.004	0.00659268
Limosilactobacillus	Selenomonas	0.6275	0.001	0.00187028
Dialister	Limosilactobacillus	0.692	0.001	0.00187028
Limosilactobacillus	Megasphaera	0.1818	0.033	0.0463185
Limosilactobacillus	Negativicutes_uncl	-0.6078	0.001	0.00187028
Candidatus_Saccharimonas	Limosilactobacillus	-0.5592	0.001	0.00187028
Limosilactobacillus	Rhodospirillales_uncl	-0.5186	0.001	0.00187028
Comamonas	Limosilactobacillus	-0.3495	0.001	0.00187028
Limosilactobacillus	Ruminobacter	0.141	0.0929	0.11934
Limosilactobacillus	Succinivibrio	0.2983	0.004	0.00659268
Acinetobacter	Limosilactobacillus	-0.2963	0.001	0.00187028
Limosilactobacillus	Sphaerochaeta	-0.5705	0.001	0.00187028
Limosilactobacillus	Treponema	0.5832	0.001	0.00187028
Limosilactobacillus	uncl(WPS-2)	-0.4956	0.001	0.00187028
Christensenellaceae_uncl(R-7)	Streptococcus	-0.4701	0.001	0.00187028
Clostridia_uncl(UCG-014)	Streptococcus	-0.4836	0.001	0.00187028
Clostridia_uncl(vadinBB60)	Streptococcus	-0.4748	0.001	0.00187028
Pseudoramibacter	Streptococcus	0.519	0.001	0.00187028
Acetitomaculum	Streptococcus	0.2542	0.014	0.0208945
Coprococcus	Streptococcus	-0.1097	0.2138	0.251979
Lachnospiraceae_uncl(NK3A20)	Streptococcus	0.5081	0.001	0.00187028
Pseudobutyrivibrio	Streptococcus	0.477	0.001	0.00187028
Shuttleworthia	Streptococcus	0.4219	0.001	0.00187028
Streptococcus	Syntrophococcus	0.379	0.001	0.00187028
Monoglobus	Streptococcus	-0.3084	0.003	0.00509725
Streptococcus	uncl(NK4A214)	-0.562	0.001	0.00187028
Streptococcus	uncl(UCG-010)	-0.5441	0.001	0.00187028
Streptococcus	uncl(Family_XIII_AD3011)	-0.3152	0.005	0.00811475
Eubacterium_nodatum	Streptococcus	0.5026	0.001	0.00187028
Streptococcus	Succiniclasticum	-0.4509	0.001	0.00187028
Selenomonas	Streptococcus	0.5042	0.001	0.00187028
Dialister	Streptococcus	0.6958	0.001	0.00187028
Megasphaera	Streptococcus	0.1271	0.1538	0.189853
Negativicutes_uncl	Streptococcus	-0.5041	0.001	0.00187028
Candidatus_Saccharimonas	Streptococcus	-0.5212	0.001	0.00187028
Rhodospirillales_uncl	Streptococcus	-0.5451	0.001	0.00187028
Comamonas	Streptococcus	-0.1958	0.021	0.0304541
Ruminobacter	Streptococcus	0.1858	0.043	0.0592347
Streptococcus	Succinivibrio	0.4884	0.001	0.00187028
Acinetobacter	Streptococcus	-0.1026	0.2408	0.281344
Sphaerochaeta	Streptococcus	-0.5245	0.001	0.00187028
Streptococcus	Treponema	0.428	0.001	0.00187028
Streptococcus	uncl(WPS-2)	-0.3884	0.001	0.00187028
Christensenellaceae_uncl(R-7)	Clostridia_uncl(UCG-014)	0.6009	0.001	0.00187028
Christensenellaceae_uncl(R-7)	Clostridia_uncl(vadinBB60)	0.6026	0.001	0.00187028
Christensenellaceae_uncl(R-7)	Pseudoramibacter	-0.4168	0.001	0.00187028
Acetitomaculum	Christensenellaceae_uncl(R-7)	-0.2422	0.006	0.00951923
Christensenellaceae_uncl(R-7)	Coprococcus	0.2505	0.006	0.00951923
Christensenellaceae_uncl(R-7)	Lachnospiraceae_uncl(NK3A20)	-0.4382	0.001	0.00187028
Christensenellaceae_uncl(R-7)	Pseudobutyrivibrio	-0.5467	0.001	0.00187028
Christensenellaceae_uncl(R-7)	Shuttleworthia	-0.6023	0.001	0.00187028
Christensenellaceae_uncl(R-7)	Syntrophococcus	-0.3278	0.001	0.00187028
Christensenellaceae_uncl(R-7)	Monoglobus	0.5482	0.001	0.00187028
Christensenellaceae_uncl(R-7)	uncl(NK4A214)	0.6713	0.001	0.00187028
Christensenellaceae_uncl(R-7)	uncl(UCG-010)	0.6522	0.001	0.00187028
Christensenellaceae_uncl(R-7)	uncl(Family_XIII_AD3011)	0.4799	0.001	0.00187028
Christensenellaceae_uncl(R-7)	Eubacterium_nodatum	-0.4758	0.001	0.00187028
Christensenellaceae_uncl(R-7)	Succiniclasticum	0.6702	0.001	0.00187028
Christensenellaceae_uncl(R-7)	Selenomonas	-0.6914	0.001	0.00187028
Christensenellaceae_uncl(R-7)	Dialister	-0.5898	0.001	0.00187028
Christensenellaceae_uncl(R-7)	Megasphaera	-0.2656	0.003	0.00509725
Christensenellaceae_uncl(R-7)	Negativicutes_uncl	0.6488	0.001	0.00187028
Candidatus_Saccharimonas	Christensenellaceae_uncl(R-7)	0.6703	0.001	0.00187028
Christensenellaceae_uncl(R-7)	Rhodospirillales_uncl	0.6256	0.001	0.00187028
Christensenellaceae_uncl(R-7)	Comamonas	0.0741	0.3866	0.435255
Christensenellaceae_uncl(R-7)	Ruminobacter	0.0598	0.5135	0.557418
Christensenellaceae_uncl(R-7)	Succinivibrio	-0.2544	0.01	0.0152778
Acinetobacter	Christensenellaceae_uncl(R-7)	0.141	0.1009	0.128615
Christensenellaceae_uncl(R-7)	Sphaerochaeta	0.5325	0.001	0.00187028
Christensenellaceae_uncl(R-7)	Treponema	-0.314	0.002	0.00348592
Christensenellaceae_uncl(R-7)	uncl(WPS-2)	0.507	0.001	0.00187028
Clostridia_uncl(UCG-014)	Clostridia_uncl(vadinBB60)	0.5855	0.001	0.00187028
Clostridia_uncl(UCG-014)	Pseudoramibacter	-0.4255	0.001	0.00187028
Acetitomaculum	Clostridia_uncl(UCG-014)	-0.3992	0.001	0.00187028
Clostridia_uncl(UCG-014)	Coprococcus	0.0008	0.994	0.99467
Clostridia_uncl(UCG-014)	Lachnospiraceae_uncl(NK3A20)	-0.4838	0.001	0.00187028
Clostridia_uncl(UCG-014)	Pseudobutyrivibrio	-0.3587	0.001	0.00187028
Clostridia_uncl(UCG-014)	Shuttleworthia	-0.5078	0.001	0.00187028
Clostridia_uncl(UCG-014)	Syntrophococcus	-0.4127	0.001	0.00187028
Clostridia_uncl(UCG-014)	Monoglobus	0.4116	0.001	0.00187028
Clostridia_uncl(UCG-014)	uncl(NK4A214)	0.5288	0.001	0.00187028
Clostridia_uncl(UCG-014)	uncl(UCG-010)	0.6377	0.001	0.00187028
Clostridia_uncl(UCG-014)	uncl(Family_XIII_AD3011)	0.275	0.001	0.00187028
Clostridia_uncl(UCG-014)	Eubacterium_nodatum	-0.5407	0.001	0.00187028
Clostridia_uncl(UCG-014)	Succiniclasticum	0.405	0.001	0.00187028
Clostridia_uncl(UCG-014)	Selenomonas	-0.3973	0.001	0.00187028
Clostridia_uncl(UCG-014)	Dialister	-0.5167	0.001	0.00187028
Clostridia_uncl(UCG-014)	Megasphaera	-0.1171	0.1708	0.20756
Clostridia_uncl(UCG-014)	Negativicutes_uncl	0.5646	0.001	0.00187028
Candidatus_Saccharimonas	Clostridia_uncl(UCG-014)	0.4951	0.001	0.00187028
Clostridia_uncl(UCG-014)	Rhodospirillales_uncl	0.7413	0.001	0.00187028
Clostridia_uncl(UCG-014)	Comamonas	0.074	0.3427	0.388777
Clostridia_uncl(UCG-014)	Ruminobacter	0.0843	0.3257	0.37205
Clostridia_uncl(UCG-014)	Succinivibrio	-0.2963	0.001	0.00187028
Acinetobacter	Clostridia_uncl(UCG-014)	0.1324	0.1059	0.134527
Clostridia_uncl(UCG-014)	Sphaerochaeta	0.6176	0.001	0.00187028
Clostridia_uncl(UCG-014)	Treponema	-0.3593	0.001	0.00187028
Clostridia_uncl(UCG-014)	uncl(WPS-2)	0.4326	0.001	0.00187028
Clostridia_uncl(vadinBB60)	Pseudoramibacter	-0.6127	0.001	0.00187028
Acetitomaculum	Clostridia_uncl(vadinBB60)	-0.5481	0.001	0.00187028
Clostridia_uncl(vadinBB60)	Coprococcus	-0.082	0.3477	0.393548
Clostridia_uncl(vadinBB60)	Lachnospiraceae_uncl(NK3A20)	-0.575	0.001	0.00187028
Clostridia_uncl(vadinBB60)	Pseudobutyrivibrio	-0.451	0.001	0.00187028
Clostridia_uncl(vadinBB60)	Shuttleworthia	-0.5999	0.001	0.00187028
Clostridia_uncl(vadinBB60)	Syntrophococcus	-0.6565	0.001	0.00187028
Clostridia_uncl(vadinBB60)	Monoglobus	0.6178	0.001	0.00187028
Clostridia_uncl(vadinBB60)	uncl(NK4A214)	0.5775	0.001	0.00187028
Clostridia_uncl(vadinBB60)	uncl(UCG-010)	0.7595	0.001	0.00187028
Clostridia_uncl(vadinBB60)	uncl(Family_XIII_AD3011)	0.2384	0.011	0.0167538
Clostridia_uncl(vadinBB60)	Eubacterium_nodatum	-0.686	0.001	0.00187028
Clostridia_uncl(vadinBB60)	Succiniclasticum	0.3906	0.001	0.00187028
Clostridia_uncl(vadinBB60)	Selenomonas	-0.4876	0.001	0.00187028
Clostridia_uncl(vadinBB60)	Dialister	-0.7028	0.001	0.00187028
Clostridia_uncl(vadinBB60)	Megasphaera	-0.149	0.0799	0.103626
Clostridia_uncl(vadinBB60)	Negativicutes_uncl	0.7127	0.001	0.00187028
Candidatus_Saccharimonas	Clostridia_uncl(vadinBB60)	0.5397	0.001	0.00187028
Clostridia_uncl(vadinBB60)	Rhodospirillales_uncl	0.6857	0.001	0.00187028
Clostridia_uncl(vadinBB60)	Comamonas	0.2528	0.002	0.00348592
Clostridia_uncl(vadinBB60)	Ruminobacter	0.2089	0.012	0.0181837
Clostridia_uncl(vadinBB60)	Succinivibrio	-0.2344	0.005	0.00811475
Acinetobacter	Clostridia_uncl(vadinBB60)	0.2446	0.004	0.00659268
Clostridia_uncl(vadinBB60)	Sphaerochaeta	0.7168	0.001	0.00187028
Clostridia_uncl(vadinBB60)	Treponema	-0.2885	0.001	0.00187028
Clostridia_uncl(vadinBB60)	uncl(WPS-2)	0.5313	0.001	0.00187028
Acetitomaculum	Pseudoramibacter	0.2585	0.006	0.00951923
Coprococcus	Pseudoramibacter	0.3581	0.001	0.00187028
Lachnospiraceae_uncl(NK3A20)	Pseudoramibacter	0.3635	0.001	0.00187028
Pseudobutyrivibrio	Pseudoramibacter	0.2627	0.006	0.00951923
Pseudoramibacter	Shuttleworthia	0.3261	0.001	0.00187028
Pseudoramibacter	Syntrophococcus	0.6868	0.001	0.00187028
Monoglobus	Pseudoramibacter	-0.3813	0.001	0.00187028
Pseudoramibacter	uncl(NK4A214)	-0.3529	0.001	0.00187028
Pseudoramibacter	uncl(UCG-010)	-0.6626	0.001	0.00187028
Pseudoramibacter	uncl(Family_XIII_AD3011)	-0.1657	0.0569	0.0759178
Eubacterium_nodatum	Pseudoramibacter	0.7406	0.001	0.00187028
Pseudoramibacter	Succiniclasticum	-0.3304	0.002	0.00348592
Pseudoramibacter	Selenomonas	0.2883	0.003	0.00509725
Dialister	Pseudoramibacter	0.6777	0.001	0.00187028
Megasphaera	Pseudoramibacter	-0.0319	0.6983	0.734922
Negativicutes_uncl	Pseudoramibacter	-0.513	0.001	0.00187028
Candidatus_Saccharimonas	Pseudoramibacter	-0.2596	0.002	0.00348592
Pseudoramibacter	Rhodospirillales_uncl	-0.5489	0.001	0.00187028
Comamonas	Pseudoramibacter	-0.1926	0.021	0.0304541
Pseudoramibacter	Ruminobacter	-0.1995	0.022	0.0317184
Pseudoramibacter	Succinivibrio	0.4296	0.001	0.00187028
Acinetobacter	Pseudoramibacter	0.0592	0.5125	0.556739
Pseudoramibacter	Sphaerochaeta	-0.5582	0.001	0.00187028
Pseudoramibacter	Treponema	0.0942	0.2707	0.313076
Pseudoramibacter	uncl(WPS-2)	-0.4939	0.001	0.00187028
Acetitomaculum	Coprococcus	0.116	0.1818	0.218779
Acetitomaculum	Lachnospiraceae_uncl(NK3A20)	0.6476	0.001	0.00187028
Acetitomaculum	Pseudobutyrivibrio	0.2851	0.006	0.00951923
Acetitomaculum	Shuttleworthia	0.4818	0.001	0.00187028
Acetitomaculum	Syntrophococcus	0.5438	0.001	0.00187028
Acetitomaculum	Monoglobus	-0.3364	0.001	0.00187028
Acetitomaculum	uncl(NK4A214)	-0.3964	0.001	0.00187028
Acetitomaculum	uncl(UCG-010)	-0.4356	0.001	0.00187028
Acetitomaculum	uncl(Family_XIII_AD3011)	-0.102	0.2128	0.250999
Acetitomaculum	Eubacterium_nodatum	0.5462	0.001	0.00187028
Acetitomaculum	Succiniclasticum	-0.1496	0.0809	0.10474
Acetitomaculum	Selenomonas	0.205	0.03	0.0423077
Acetitomaculum	Dialister	0.4641	0.001	0.00187028
Acetitomaculum	Megasphaera	0.165	0.0549	0.0738465
Acetitomaculum	Negativicutes_uncl	-0.5202	0.001	0.00187028
Acetitomaculum	Candidatus_Saccharimonas	-0.3569	0.001	0.00187028
Acetitomaculum	Rhodospirillales_uncl	-0.5423	0.001	0.00187028
Acetitomaculum	Comamonas	-0.1939	0.026	0.0370893
Acetitomaculum	Ruminobacter	-0.3184	0.003	0.00509725
Acetitomaculum	Succinivibrio	-0.1343	0.1129	0.142808
Acetitomaculum	Acinetobacter	-0.3082	0.001	0.00187028
Acetitomaculum	Sphaerochaeta	-0.5835	0.001	0.00187028
Acetitomaculum	Treponema	0.3235	0.007	0.0109536
Acetitomaculum	uncl(WPS-2)	-0.2811	0.001	0.00187028
Coprococcus	Lachnospiraceae_uncl(NK3A20)	-0.0632	0.4785	0.527522
Coprococcus	Pseudobutyrivibrio	-0.2167	0.006	0.00951923
Coprococcus	Shuttleworthia	-0.229	0.006	0.00951923
Coprococcus	Syntrophococcus	0.4405	0.001	0.00187028
Coprococcus	Monoglobus	0.1401	0.1079	0.1366
Coprococcus	uncl(NK4A214)	0.1345	0.1249	0.155732
Coprococcus	uncl(UCG-010)	-0.171	0.0549	0.0738465
Coprococcus	uncl(Family_XIII_AD3011)	0.2217	0.009	0.0138929
Coprococcus	Eubacterium_nodatum	0.2927	0.002	0.00348592
Coprococcus	Succiniclasticum	0.2783	0.004	0.00659268
Coprococcus	Selenomonas	-0.353	0.001	0.00187028
Coprococcus	Dialister	0.0425	0.6334	0.671856
Coprococcus	Megasphaera	-0.4186	0.001	0.00187028
Coprococcus	Negativicutes_uncl	0.0231	0.8072	0.831847
Candidatus_Saccharimonas	Coprococcus	0.3895	0.001	0.00187028
Coprococcus	Rhodospirillales_uncl	-0.0528	0.5504	0.591849
Comamonas	Coprococcus	0.0109	0.9001	0.911766
Coprococcus	Ruminobacter	-0.2875	0.001	0.00187028
Coprococcus	Succinivibrio	0.1807	0.038	0.0530357
Acinetobacter	Coprococcus	0.1545	0.0619	0.0819996
Coprococcus	Sphaerochaeta	-0.1482	0.0789	0.102868
Coprococcus	Treponema	-0.3809	0.001	0.00187028
Coprococcus	uncl(WPS-2)	0.0547	0.5105	0.555379
Lachnospiraceae_uncl(NK3A20)	Pseudobutyrivibrio	0.5953	0.001	0.00187028
Lachnospiraceae_uncl(NK3A20)	Shuttleworthia	0.7408	0.001	0.00187028
Lachnospiraceae_uncl(NK3A20)	Syntrophococcus	0.5257	0.001	0.00187028
Lachnospiraceae_uncl(NK3A20)	Monoglobus	-0.5526	0.001	0.00187028
Lachnospiraceae_uncl(NK3A20)	uncl(NK4A214)	-0.5737	0.001	0.00187028
Lachnospiraceae_uncl(NK3A20)	uncl(UCG-010)	-0.5426	0.001	0.00187028
Lachnospiraceae_uncl(NK3A20)	uncl(Family_XIII_AD3011)	-0.3287	0.002	0.00348592
Eubacterium_nodatum	Lachnospiraceae_uncl(NK3A20)	0.5344	0.001	0.00187028
Lachnospiraceae_uncl(NK3A20)	Succiniclasticum	-0.2472	0.007	0.0109536
Lachnospiraceae_uncl(NK3A20)	Selenomonas	0.5019	0.001	0.00187028
Dialister	Lachnospiraceae_uncl(NK3A20)	0.588	0.001	0.00187028
Lachnospiraceae_uncl(NK3A20)	Megasphaera	0.2371	0.003	0.00509725
Lachnospiraceae_uncl(NK3A20)	Negativicutes_uncl	-0.5731	0.001	0.00187028
Candidatus_Saccharimonas	Lachnospiraceae_uncl(NK3A20)	-0.5949	0.001	0.00187028
Lachnospiraceae_uncl(NK3A20)	Rhodospirillales_uncl	-0.5824	0.001	0.00187028
Comamonas	Lachnospiraceae_uncl(NK3A20)	-0.3204	0.001	0.00187028
Lachnospiraceae_uncl(NK3A20)	Ruminobacter	0.0686	0.4276	0.475645
Lachnospiraceae_uncl(NK3A20)	Succinivibrio	0.1696	0.0709	0.0929272
Acinetobacter	Lachnospiraceae_uncl(NK3A20)	-0.3977	0.001	0.00187028
Lachnospiraceae_uncl(NK3A20)	Sphaerochaeta	-0.4952	0.001	0.00187028
Lachnospiraceae_uncl(NK3A20)	Treponema	0.6505	0.001	0.00187028
Lachnospiraceae_uncl(NK3A20)	uncl(WPS-2)	-0.4384	0.001	0.00187028
Pseudobutyrivibrio	Shuttleworthia	0.5767	0.001	0.00187028
Pseudobutyrivibrio	Syntrophococcus	0.2163	0.015	0.022342
Monoglobus	Pseudobutyrivibrio	-0.5051	0.001	0.00187028
Pseudobutyrivibrio	uncl(NK4A214)	-0.5869	0.001	0.00187028
Pseudobutyrivibrio	uncl(UCG-010)	-0.4411	0.001	0.00187028
Pseudobutyrivibrio	uncl(Family_XIII_AD3011)	-0.2095	0.02	0.0291462
Eubacterium_nodatum	Pseudobutyrivibrio	0.3456	0.001	0.00187028
Pseudobutyrivibrio	Succiniclasticum	-0.3257	0.001	0.00187028
Pseudobutyrivibrio	Selenomonas	0.5607	0.001	0.00187028
Dialister	Pseudobutyrivibrio	0.5064	0.001	0.00187028
Megasphaera	Pseudobutyrivibrio	0.1184	0.1748	0.211728
Negativicutes_uncl	Pseudobutyrivibrio	-0.4861	0.001	0.00187028
Candidatus_Saccharimonas	Pseudobutyrivibrio	-0.516	0.001	0.00187028
Pseudobutyrivibrio	Rhodospirillales_uncl	-0.4022	0.001	0.00187028
Comamonas	Pseudobutyrivibrio	-0.3778	0.001	0.00187028
Pseudobutyrivibrio	Ruminobacter	0.3266	0.002	0.00348592
Pseudobutyrivibrio	Succinivibrio	0.34	0.002	0.00348592
Acinetobacter	Pseudobutyrivibrio	-0.4282	0.001	0.00187028
Pseudobutyrivibrio	Sphaerochaeta	-0.4039	0.001	0.00187028
Pseudobutyrivibrio	Treponema	0.5375	0.001	0.00187028
Pseudobutyrivibrio	uncl(WPS-2)	-0.3707	0.001	0.00187028
Shuttleworthia	Syntrophococcus	0.3178	0.004	0.00659268
Monoglobus	Shuttleworthia	-0.6006	0.001	0.00187028
Shuttleworthia	uncl(NK4A214)	-0.6088	0.001	0.00187028
Shuttleworthia	uncl(UCG-010)	-0.5749	0.001	0.00187028
Shuttleworthia	uncl(Family_XIII_AD3011)	-0.3813	0.001	0.00187028
Eubacterium_nodatum	Shuttleworthia	0.4328	0.001	0.00187028
Shuttleworthia	Succiniclasticum	-0.4118	0.001	0.00187028
Selenomonas	Shuttleworthia	0.4892	0.001	0.00187028
Dialister	Shuttleworthia	0.4714	0.001	0.00187028
Megasphaera	Shuttleworthia	0.4266	0.001	0.00187028
Negativicutes_uncl	Shuttleworthia	-0.5966	0.001	0.00187028
Candidatus_Saccharimonas	Shuttleworthia	-0.6845	0.001	0.00187028
Rhodospirillales_uncl	Shuttleworthia	-0.5899	0.001	0.00187028
Comamonas	Shuttleworthia	-0.1485	0.0659	0.086988
Ruminobacter	Shuttleworthia	-0.0639	0.4545	0.503305
Shuttleworthia	Succinivibrio	0.0498	0.5604	0.600429
Acinetobacter	Shuttleworthia	-0.2446	0.005	0.00811475
Shuttleworthia	Sphaerochaeta	-0.5195	0.001	0.00187028
Shuttleworthia	Treponema	0.5591	0.001	0.00187028
Shuttleworthia	uncl(WPS-2)	-0.5598	0.001	0.00187028
Monoglobus	Syntrophococcus	-0.3128	0.001	0.00187028
Syntrophococcus	uncl(NK4A214)	-0.3512	0.001	0.00187028
Syntrophococcus	uncl(UCG-010)	-0.6421	0.001	0.00187028
Syntrophococcus	uncl(Family_XIII_AD3011)	-0.1648	0.0559	0.0747851
Eubacterium_nodatum	Syntrophococcus	0.8373	0.001	0.00187028
Succiniclasticum	Syntrophococcus	-0.1723	0.0649	0.0858206
Selenomonas	Syntrophococcus	0.1739	0.0539	0.0728312
Dialister	Syntrophococcus	0.6568	0.001	0.00187028
Megasphaera	Syntrophococcus	-0.1068	0.2238	0.262307
Negativicutes_uncl	Syntrophococcus	-0.5043	0.001	0.00187028
Candidatus_Saccharimonas	Syntrophococcus	-0.2517	0.003	0.00509725
Rhodospirillales_uncl	Syntrophococcus	-0.5841	0.001	0.00187028
Comamonas	Syntrophococcus	-0.2223	0.003	0.00509725
Ruminobacter	Syntrophococcus	-0.2858	0.004	0.00659268
Succinivibrio	Syntrophococcus	0.2683	0.012	0.0181837
Acinetobacter	Syntrophococcus	-0.1079	0.1968	0.234926
Sphaerochaeta	Syntrophococcus	-0.5443	0.001	0.00187028
Syntrophococcus	Treponema	0.0322	0.6903	0.728051
Syntrophococcus	uncl(WPS-2)	-0.2743	0.005	0.00811475
Monoglobus	uncl(NK4A214)	0.5259	0.001	0.00187028
Monoglobus	uncl(UCG-010)	0.594	0.001	0.00187028
Monoglobus	uncl(Family_XIII_AD3011)	0.4354	0.001	0.00187028
Eubacterium_nodatum	Monoglobus	-0.4143	0.001	0.00187028
Monoglobus	Succiniclasticum	0.5251	0.001	0.00187028
Monoglobus	Selenomonas	-0.5069	0.001	0.00187028
Dialister	Monoglobus	-0.3894	0.001	0.00187028
Megasphaera	Monoglobus	-0.0528	0.5495	0.59131
Monoglobus	Negativicutes_uncl	0.6039	0.001	0.00187028
Candidatus_Saccharimonas	Monoglobus	0.5902	0.001	0.00187028
Monoglobus	Rhodospirillales_uncl	0.4202	0.001	0.00187028
Comamonas	Monoglobus	0.3091	0.001	0.00187028
Monoglobus	Ruminobacter	-0.1065	0.2198	0.258639
Monoglobus	Succinivibrio	-0.1468	0.0999	0.127559
Acinetobacter	Monoglobus	0.1856	0.026	0.0370893
Monoglobus	Sphaerochaeta	0.4708	0.001	0.00187028
Monoglobus	Treponema	-0.4017	0.001	0.00187028
Monoglobus	uncl(WPS-2)	0.5357	0.001	0.00187028
uncl(NK4A214)	uncl(UCG-010)	0.6181	0.001	0.00187028
uncl(Family_XIII_AD3011)	uncl(NK4A214)	0.4145	0.001	0.00187028
Eubacterium_nodatum	uncl(NK4A214)	-0.4577	0.001	0.00187028
Succiniclasticum	uncl(NK4A214)	0.4508	0.001	0.00187028
Selenomonas	uncl(NK4A214)	-0.5289	0.001	0.00187028
Dialister	uncl(NK4A214)	-0.5491	0.001	0.00187028
Megasphaera	uncl(NK4A214)	-0.0655	0.4436	0.491969
Negativicutes_uncl	uncl(NK4A214)	0.6354	0.001	0.00187028
Candidatus_Saccharimonas	uncl(NK4A214)	0.5994	0.001	0.00187028
Rhodospirillales_uncl	uncl(NK4A214)	0.624	0.001	0.00187028
Comamonas	uncl(NK4A214)	0.1634	0.045	0.0617606
Ruminobacter	uncl(NK4A214)	-0.148	0.0799	0.103626
Succinivibrio	uncl(NK4A214)	-0.2872	0.001	0.00187028
Acinetobacter	uncl(NK4A214)	0.2053	0.013	0.0195593
Sphaerochaeta	uncl(NK4A214)	0.5641	0.001	0.00187028
Treponema	uncl(NK4A214)	-0.3743	0.001	0.00187028
uncl(NK4A214)	uncl(WPS-2)	0.4712	0.001	0.00187028
uncl(Family_XIII_AD3011)	uncl(UCG-010)	0.3589	0.002	0.00348592
Eubacterium_nodatum	uncl(UCG-010)	-0.6927	0.001	0.00187028
Succiniclasticum	uncl(UCG-010)	0.4746	0.001	0.00187028
Selenomonas	uncl(UCG-010)	-0.4611	0.001	0.00187028
Dialister	uncl(UCG-010)	-0.6854	0.001	0.00187028
Megasphaera	uncl(UCG-010)	-0.0184	0.8242	0.846429
Negativicutes_uncl	uncl(UCG-010)	0.7183	0.001	0.00187028
Candidatus_Saccharimonas	uncl(UCG-010)	0.522	0.001	0.00187028
Rhodospirillales_uncl	uncl(UCG-010)	0.6921	0.001	0.00187028
Comamonas	uncl(UCG-010)	0.1782	0.021	0.0304541
Ruminobacter	uncl(UCG-010)	0.1143	0.1878	0.225087
Succinivibrio	uncl(UCG-010)	-0.3759	0.001	0.00187028
Acinetobacter	uncl(UCG-010)	0.1297	0.1159	0.145734
Sphaerochaeta	uncl(UCG-010)	0.6754	0.001	0.00187028
Treponema	uncl(UCG-010)	-0.2948	0.003	0.00509725
uncl(UCG-010)	uncl(WPS-2)	0.5286	0.001	0.00187028
Eubacterium_nodatum	uncl(Family_XIII_AD3011)	-0.1664	0.0539	0.0728312
Succiniclasticum	uncl(Family_XIII_AD3011)	0.477	0.001	0.00187028
Selenomonas	uncl(Family_XIII_AD3011)	-0.3153	0.001	0.00187028
Dialister	uncl(Family_XIII_AD3011)	-0.1775	0.042	0.0581267
Megasphaera	uncl(Family_XIII_AD3011)	-0.076	0.4196	0.467446
Negativicutes_uncl	uncl(Family_XIII_AD3011)	0.2956	0.002	0.00348592
Candidatus_Saccharimonas	uncl(Family_XIII_AD3011)	0.5207	0.001	0.00187028
Rhodospirillales_uncl	uncl(Family_XIII_AD3011)	0.2991	0.001	0.00187028
Comamonas	uncl(Family_XIII_AD3011)	-0.0089	0.9141	0.923428
Ruminobacter	uncl(Family_XIII_AD3011)	-0.169	0.0659	0.086988
Succinivibrio	uncl(Family_XIII_AD3011)	-0.0591	0.4985	0.545521
Acinetobacter	uncl(Family_XIII_AD3011)	-0.1228	0.1658	0.202811
Sphaerochaeta	uncl(Family_XIII_AD3011)	0.1582	0.0729	0.0953802
Treponema	uncl(Family_XIII_AD3011)	-0.124	0.1249	0.155732
uncl(Family_XIII_AD3011)	uncl(WPS-2)	0.3309	0.001	0.00187028
Eubacterium_nodatum	Succiniclasticum	-0.3348	0.001	0.00187028
Eubacterium_nodatum	Selenomonas	0.3575	0.001	0.00187028
Dialister	Eubacterium_nodatum	0.7436	0.001	0.00187028
Eubacterium_nodatum	Megasphaera	-0.0556	0.5095	0.554698
Eubacterium_nodatum	Negativicutes_uncl	-0.6152	0.001	0.00187028
Candidatus_Saccharimonas	Eubacterium_nodatum	-0.3441	0.001	0.00187028
Eubacterium_nodatum	Rhodospirillales_uncl	-0.6153	0.001	0.00187028
Comamonas	Eubacterium_nodatum	-0.1934	0.018	0.0264916
Eubacterium_nodatum	Ruminobacter	-0.2423	0.006	0.00951923
Eubacterium_nodatum	Succinivibrio	0.3011	0.002	0.00348592
Acinetobacter	Eubacterium_nodatum	-0.1148	0.1678	0.20492
Eubacterium_nodatum	Sphaerochaeta	-0.6134	0.001	0.00187028
Eubacterium_nodatum	Treponema	0.1741	0.0549	0.0738465
Eubacterium_nodatum	uncl(WPS-2)	-0.3946	0.001	0.00187028
Selenomonas	Succiniclasticum	-0.6062	0.001	0.00187028
Dialister	Succiniclasticum	-0.4238	0.001	0.00187028
Megasphaera	Succiniclasticum	-0.2291	0.007	0.0109536
Negativicutes_uncl	Succiniclasticum	0.4903	0.001	0.00187028
Candidatus_Saccharimonas	Succiniclasticum	0.5624	0.001	0.00187028
Rhodospirillales_uncl	Succiniclasticum	0.3243	0.001	0.00187028
Comamonas	Succiniclasticum	-0.0232	0.7852	0.813693
Ruminobacter	Succiniclasticum	-0.0333	0.7023	0.737564
Succiniclasticum	Succinivibrio	-0.19	0.027	0.038442
Acinetobacter	Succiniclasticum	-0.039	0.6693	0.707913
Sphaerochaeta	Succiniclasticum	0.3455	0.001	0.00187028
Succiniclasticum	Treponema	-0.22	0.013	0.0195593
Succiniclasticum	uncl(WPS-2)	0.4305	0.001	0.00187028
Dialister	Selenomonas	0.6149	0.001	0.00187028
Megasphaera	Selenomonas	0.301	0.002	0.00348592
Negativicutes_uncl	Selenomonas	-0.5395	0.001	0.00187028
Candidatus_Saccharimonas	Selenomonas	-0.5423	0.001	0.00187028
Rhodospirillales_uncl	Selenomonas	-0.3808	0.001	0.00187028
Comamonas	Selenomonas	-0.1905	0.02	0.0291462
Ruminobacter	Selenomonas	0.1336	0.1568	0.192915
Selenomonas	Succinivibrio	0.324	0.004	0.00659268
Acinetobacter	Selenomonas	-0.3068	0.001	0.00187028
Selenomonas	Sphaerochaeta	-0.436	0.001	0.00187028
Selenomonas	Treponema	0.4937	0.001	0.00187028
Selenomonas	uncl(WPS-2)	-0.3653	0.001	0.00187028
Dialister	Megasphaera	0.1825	0.04	0.0555659
Dialister	Negativicutes_uncl	-0.6663	0.001	0.00187028
Candidatus_Saccharimonas	Dialister	-0.4551	0.001	0.00187028
Dialister	Rhodospirillales_uncl	-0.6103	0.001	0.00187028
Comamonas	Dialister	-0.3088	0.002	0.00348592
Dialister	Ruminobacter	-0.1082	0.2078	0.246079
Dialister	Succinivibrio	0.4465	0.001	0.00187028
Acinetobacter	Dialister	-0.295	0.002	0.00348592
Dialister	Sphaerochaeta	-0.63	0.001	0.00187028
Dialister	Treponema	0.4249	0.001	0.00187028
Dialister	uncl(WPS-2)	-0.4481	0.001	0.00187028
Megasphaera	Negativicutes_uncl	-0.0903	0.2697	0.312406
Candidatus_Saccharimonas	Megasphaera	-0.3907	0.001	0.00187028
Megasphaera	Rhodospirillales_uncl	-0.159	0.0559	0.0747851
Comamonas	Megasphaera	0.2054	0.014	0.0208945
Megasphaera	Ruminobacter	-0.2546	0.006	0.00951923
Megasphaera	Succinivibrio	-0.2192	0.008	0.0124138
Acinetobacter	Megasphaera	-0.0185	0.8362	0.855205
Megasphaera	Sphaerochaeta	-0.0534	0.5085	0.554422
Megasphaera	Treponema	0.3451	0.001	0.00187028
Megasphaera	uncl(WPS-2)	-0.3301	0.001	0.00187028
Candidatus_Saccharimonas	Negativicutes_uncl	0.4942	0.001	0.00187028
Negativicutes_uncl	Rhodospirillales_uncl	0.6023	0.001	0.00187028
Comamonas	Negativicutes_uncl	0.1974	0.018	0.0264916
Negativicutes_uncl	Ruminobacter	0.205	0.016	0.02376
Negativicutes_uncl	Succinivibrio	-0.1965	0.016	0.02376
Acinetobacter	Negativicutes_uncl	0.2286	0.008	0.0124138
Negativicutes_uncl	Sphaerochaeta	0.6604	0.001	0.00187028
Negativicutes_uncl	Treponema	-0.3696	0.001	0.00187028
Negativicutes_uncl	uncl(WPS-2)	0.4912	0.001	0.00187028
Candidatus_Saccharimonas	Rhodospirillales_uncl	0.5846	0.001	0.00187028
Candidatus_Saccharimonas	Comamonas	0.2014	0.009	0.0138929
Candidatus_Saccharimonas	Ruminobacter	-0.0607	0.4855	0.534446
Candidatus_Saccharimonas	Succinivibrio	-0.112	0.1728	0.209818
Acinetobacter	Candidatus_Saccharimonas	0.2658	0.003	0.00509725
Candidatus_Saccharimonas	Sphaerochaeta	0.4161	0.001	0.00187028
Candidatus_Saccharimonas	Treponema	-0.5138	0.001	0.00187028
Candidatus_Saccharimonas	uncl(WPS-2)	0.5312	0.001	0.00187028
Comamonas	Rhodospirillales_uncl	0.1064	0.1808	0.217752
Rhodospirillales_uncl	Ruminobacter	0.1894	0.026	0.0370893
Rhodospirillales_uncl	Succinivibrio	-0.2341	0.012	0.0181837
Acinetobacter	Rhodospirillales_uncl	0.1569	0.0559	0.0747851
Rhodospirillales_uncl	Sphaerochaeta	0.6771	0.001	0.00187028
Rhodospirillales_uncl	Treponema	-0.3202	0.004	0.00659268
Rhodospirillales_uncl	uncl(WPS-2)	0.5032	0.001	0.00187028
Comamonas	Ruminobacter	-0.2705	0.001	0.00187028
Comamonas	Succinivibrio	-0.2566	0.002	0.00348592
Acinetobacter	Comamonas	0.5623	0.001	0.00187028
Comamonas	Sphaerochaeta	0.2027	0.008	0.0124138
Comamonas	Treponema	-0.3357	0.002	0.00348592
Comamonas	uncl(WPS-2)	0.138	0.0799	0.103626
Ruminobacter	Succinivibrio	0.3478	0.002	0.00348592
Acinetobacter	Ruminobacter	-0.1181	0.1598	0.19628
Ruminobacter	Sphaerochaeta	0.1565	0.0799	0.103626
Ruminobacter	Treponema	0.2533	0.009	0.0138929
Ruminobacter	uncl(WPS-2)	0.1398	0.0869	0.111922
Acinetobacter	Succinivibrio	-0.1578	0.0539	0.0728312
Sphaerochaeta	Succinivibrio	-0.2772	0.002	0.00348592
Succinivibrio	Treponema	0.1875	0.043	0.0592347
Succinivibrio	uncl(WPS-2)	-0.1604	0.0609	0.0808913
Acinetobacter	Sphaerochaeta	0.1945	0.017	0.0250944
Acinetobacter	Treponema	-0.4929	0.001	0.00187028
Acinetobacter	uncl(WPS-2)	0.134	0.1059	0.134527
Sphaerochaeta	Treponema	-0.2894	0.001	0.00187028
Sphaerochaeta	uncl(WPS-2)	0.4547	0.001	0.00187028
Treponema	uncl(WPS-2)	-0.3969	0.001	0.00187028

## Sheet: Table S8
Total gas production and methane concentration of the produced gas of the 5 treatments (d 7-13, n=28) analyzed with treatment, day and their interaction as fixed effects
	Total gas	CH4
	mL/d	% of total gas
TMR	1383a	17.0a
AN2.5	1241b	16.3a
AN5	1111c	15.2b
FV2.5	1174bc	17.0a
FV5	1117c	16.3a
D7	1117c	13.0d
D8	1171bc	15.8c
D9	1248a	16.0c
D10	1209ab	16.7bc
D11	1206ab	16.9b
D12	1238ab	18.2a
D13	1250a	18.1a
P
Treatment	<0.001	0.002
Day	0.005	<0.001
Treatment x Day	0.184	0.656
AN = Ascophyllum nodosum, FV = Fucus vesiculosus; with 2.5% or 5% inclusion level
a-d Means within a column not showing a common superscript differ (p < 0.05)
